# Supplementary material for: Comparative Metabolic Profiling of Different Colored Rice Grains Reveals the Distribution of Major Active Compounds and Key Secondary Metabolites in Green Rice
Source: Foods. 2024 Jun 17;13(12):1899. doi: 10.3390/foods13121899 (PMC11202634; doi:10.3390/foods13121899)
Supplement: Supplementary file 1 [file foods-13-01899-s001.zip › Supplementary Tables.xlsx]

## Sheet: Table S1
Table S1. Liquid chromatography (A) and mass spectrometry (B) conditions
A)						B)
Item	Detail						Item	Detail
Chromatographic column	Agilent SB-C18 (1.8 μm, 2.1 mm×100 mm)						Electrospray ionization (ESI) temperature	500°C
Mobile phase	A: ultra-pure water (0.1% formic acid); B: acetonitrile (0.1% formic acid)						Ion spray voltage (IS)	5500 V (positive ion mode) /- 4500 V (negative ion mode)
Elution gradient	0.00-9.00 min: mobile phase A: 95%; mobile phase B: 5%						Ion-source gas I (GSI)	50 psi
	9.00-10.00 min: mobile phase A: 5%; mobile phase B: 95%						gas II (GSII)	60 psi
	10.00-25.10 min: mobile phase A: 95%; mobile phase B: 5%						gas curtain gas (CUR)	25 psi
Flow rate	0.35 mL/min						collision-induced ionization parameters	High
Column temperature	40°C						Instrument tuning and quality calibration	In QQQ and LIT modes with 10 and 100 μmol/L polypropylene glycol solutions, respectively.
Sample size	2 μL						The QQQ scan	MRM mode
							The collision gas (nitrogen) Medium
							The DP and CE of the individual MRM ion pairs were completed by further declustering potential (DP) and collision energy (CE) optimization.
							A specific group of MRM ion pairs was monitored in each period based on the metabolite’s elution within each period.
							LC-ESI-MS/MS system	UPLC, Shim-pack UFLC SHIMADZU CBM A system
							MS	QTRAP® 4500+
							Triple quadrupole-linear ion trap (Q TRAP)	AB4500 Q TRAP UPLC/MS/MS System
							Data collection	Analyst 1.6.3 software (AB Sciex)

## Sheet: Table S2
Table S2. List of the 1292 identified metabolites and their relative contents in the four different colored rice seeds.
Index	Q1 (Da)	Q3 (Da)	Molecular weight (Da)	Formula	Ionization model	Compounds	Class	CAS	cpd_ID	Average relative content
										BR	RR	WR	GR	QC
Ysjn000603	188.06	114.06	189.064	C7H11NO5	[M-H]-	(2S)-2-Amino-6-oxoheptanedioic acid	Alkaloids	75650-93-0	-	140496	238233	61902.1	250128	294406
Wmtn012065	253.22	253.22	254.236	C15H30N2O	[M-H]-	Piperazirum	Alkaloids	-	-	361636	746934	419827	594873	652996
Xmbn009362	239.13	195.14	240.126	C15H16N2O	[M-H]-	Arenarine B	Alkaloids	-	-	56980.1	56418.5	56267.5	60916.1	47950.7
pmp000966	144.1	84.08	143.095	C7H13NO2	[M+H]+	Stachydrine	Alkaloids	471-87-4	C10172	2.61916e+06	673781	920839	2.71919e+06	1.55541e+06
Lmgp000796	150.057	61.01	149.048	C8H7NO2	[M+H]+	4-Hydroxymandelonitrile	Alkaloids	13093-65-7	C00650	257689	145020	157610	371910	342164
Lmcp000611	144.08	84.06	143.07	C5H9N3O2	[M+H]+	2-Amino-4,5-dihydro-1H-imidazole-4-acetic acid	Alkaloids	69098-41-5	-	2.07082e+06	515379	710505	2.29212e+06	1.13117e+06
MWS3270	166.02	79.96	167.022	C7H5NO4	[M-H]-	Quinolinic Acid	Alkaloids	89-00-9	C03722	1.02919e+06	953907	703292	1.9361e+06	1.28002e+06
pmp001198	132.1	57.03	131.095	C6H13NO2	[M+H]+	6-Deoxyfagomine	Alkaloids	197449-09-5	-	159204	136825	167213	158153	136929
Wcjp002598	146.06	91.05	145.053	C9H7NO	[M+H]+	8-hydroxyquinoline	Alkaloids	148-24-3	C19434	709408	688870	654877	1.00737e+06	1.1221e+06
Lmhp002153	251.14	147.04	250.132	C13H18N2O3	[M+H]+	N-p-Coumaroylhydroxyputrescine	Alkaloids	-	-	48706.3	44118.9	41329.6	31261.2	36389.7
pma2987	142.1	124.09	141.09	C6H11N3O	[M+H]+	Histidinol	Alkaloids	501-28-0	C00860	2.13736e+06	1.94218e+06	1.87186e+06	2.34011e+06	1.85605e+06
pmn001498	575.35	279.2	516.335	C33H44N2O3	[M+CH3COOH-H]-	Isodendrocrepine*	Alkaloids	50906-94-0	-	52988	93681.5	50435.8	469008	339400
Wbmp010544	699.35	699.35	698.341	C37H50N2O11	[M+H]+	10-Hydroxymethyllycaconitine	Alkaloids	-	-	1.56563e+06	857366	821972	4.05012e+06	6.68273e+06
mws0983	326.31	62.06	325.298	C20H39NO2	[M+H]+	N-Oleoylethanolamine	Alkaloids	111-58-0	C20792	47329.8	11583.8	6283.32	14837	24317.7
Ysjp000315	130.1	56.05	129.079	C6H11NO2	[M+H]+	Pipecolic acid	Alkaloids	535-75-1	-	2.52179e+06	1.75209e+06	1.94195e+06	5.20977e+06	4.07754e+06
mws1038	277.12	146.08	278.13	C11H22N2O4S	[M-H]-	Pantetheine	Alkaloids	496-65-1	C00831	26474.5	30821.1	66814.1	167913	48578
mws0704	140.01	78.96	141.019	C2H8NO4P	[M-H]-	O-Phosphorylethanolamine	Alkaloids	1071-23-4	C00346	1.60821e+06	2.02996e+06	2.00423e+06	3.21711e+06	2.95293e+06
Wafp003601	321.194	177.055	320.185	C16H24N4O3	[M+H]+	N-Feruloylmethylagmatine	Alkaloids	-	-	136319	115832	133917	101859	91791.2
Wbkp008793	701.37	539.32	700.358	C38H48N6O7	[M+H]+	(3S,3'S)-N,N'-((1R,2R)-4-((3,4,5-trihydroxy-6-methyltetrahydro-2H-pyran-2-yl)oxy)cyclohexane-1,2-diyl)bis(2-methyl-2,3,4,9-tetrahydro-1H-pyrido[3,4-b]indole-3-carboxamide)	Alkaloids	-	-	172678	243684	161479	366951	318172
Wbjp000520	146.08	82.06	145.074	C6H11NO3	[M+H]+	4-Hydroxypipecolic acid	Alkaloids	14228-16-1	-	896423	841574	612881	1.08795e+06	1.02015e+06
Zahp013728	338.342	338.341	337.334	C22H43NO	[M+H]+	octadecanoic acid pyrrolidide	Alkaloids	-	-	111299	173903	165160	169818	193591
mws0018	203.22	84.08	202.216	C10H26N4	[M+H]+	Spermine	Alkaloids	71-44-3	C00750	127466	62920	77097.6	87222.8	71772.1
pmp001287	120.08	103.05	119.073	C8H9N	[M+H]+	N-Benzylmethylene isomethylamine	Alkaloids	-	-	2.78995e+06	2.11887e+06	2.17245e+06	3.71078e+06	3.11401e+06
mws0102	160.04	115.995	161.048	C9H7NO2	[M-H]-	Indole-5-carboxylic acid	Alkaloids	1670-81-1	-	68326.1	53486.1	62351	124236	62757.1
HJKP000649	136.07	91.05	135.068	C8H9NO	[M+H]+	N-benzylformamide	Alkaloids	6343-54-0	C15561	2.17296e+06	2.20444e+06	2.017e+06	1.95851e+06	1.97551e+06
pmb0774	177.1	160.08	176.095	C10H12N2O	[M+H]+	N-Hydroxytryptamine	Alkaloids	-	C17203	60424.2	54046.5	66219.2	58832.7	170662
Zmtn001624	188.04	144.05	189.043	C10H7NO3	[M-H]-	N-Acetylisatin	Alkaloids	574-17-4	C02172	76114.9	249127	34081.4	19914.7	107251
pme2268	138.06	94.07	137.048	C7H7NO2	[M+H]+	Trigonelline	Alkaloids	535-83-1	C01004	9.55028e+06	6.86923e+06	6.21459e+06	6.77085e+06	6.14406e+06
pmb0492	584.28	325	583.268	C34H37N3O6	[M+H]+	N',N'',N'''-p-Coumaroyl-cinnamoyl-caffeoyl spermidine	Alkaloids	-	-	13267.4	35055.9	16869.4	24304.2	87644.4
MWS1961	205.17	189.13	206.178	C13H22N2	[M-H]-	N,N'-Dicyclohexylcarbodiimide	Alkaloids	538-75-0	-	548191	592505	530486	532189	570721
Wbmp002283	146.06	118.06	145.053	C9H7NO	[M+H]+	Α-hydroxyquinoline	Alkaloids	-	-	682981	639386	582410	936573	1.02119e+06
MA10074217	144.05	115.04	145.053	C9H7NO	[M-H]-	4-Hydroxyquinoline	Alkaloids	611-36-9	C06343	30373.9	62772.9	94058.3	83487.8	72170.5
Lmxp000939	136.062	119.035	135.054	C5H5N5	[M+H]+	Zarzissine	Alkaloids	160568-14-9	-	790163	297730	414864	2.83073e+06	1.7278e+06
pme3081	169.097	134	168.09	C8H12N2O2	[M+H]+	4-(Aminomethyl)-5-(hydroxymethyl)-2-methylpyridin-3-ol	Alkaloids	85-87-0	C00534	512563	290966	413728	1.00356e+06	731822
mws0017	146.17	72.08	145.158	C7H19N3	[M+H]+	Spermidine	Alkaloids	124-20-9	C00315	69473	57797.3	64015.5	79529.5	96356.1
Wbkp008219	699.36	699.36	698.343	C38H46N6O7	[M+H]+	(3S,3'S)-N,N'-((1R,2R)-5-((3,4,5-trihydroxy-6-methyltetrahydro-2H-pyran-2-yl)oxy)cyclohex-3-ene-1,2-diyl)bis(2-methyl-2,3,4,9-tetrahydro-1H-pyrido[3,4-b]indole-3-carboxamide)	Alkaloids	-	-	1.22006e+06	660217	714989	3.54812e+06	5.91909e+06
Hmjp005556	284.13	147.05	283.121	C17H17NO3	[M+H]+	(2E)-3-(4-Hydroxyphenyl)-N-[2-(4-hydroxyphenyl)ethyl]-2-propenamide	Alkaloids	-	-	199936	52017.3	ND	24767.8	87773.6
Wasn002329	366.08	160.04	367.09	C16H17NO9	[M-H]-	Xanthurenic Acid 8-O-Glucoside	Alkaloids	97451-32-6	-	535689	318766	262824	122850	311274
MWSmce548	118.09	58.07	117.079	C5H11NO2	[M+H]+	Betaine	Alkaloids	107-43-7	C00719	4.42006e+06	3.47586e+06	3.30304e+06	4.49035e+06	4.11692e+06
pme2433	106.09	88.08	105.079	C4H11NO2	[M+H]+	Diethanolamine	Alkaloids	111-42-2	C06772	58279.3	114414	56307.5	101812	107843
Lwhp010633	160.08	115.05	159.068	C10H9NO	[M+H]+	Echinopsine	Alkaloids	83-54-5	-	262599	158491	193802	125020	402895
MWStz070	182.08	91.05	181.074	C9H11NO3	[M+H]+	N-(2-Hydroxy-4-methoxyphenyl)acetamide	Alkaloids	58469-06-0	-	3.80171e+06	3.69877e+06	2.89361e+06	2.76661e+06	3.18953e+06
Lmgp000659	136.08	91.05	135.068	C8H9NO	[M+H]+	2-Phenylacetamide	Alkaloids	103-81-1	C02505	2.32285e+06	2.21454e+06	2.10868e+06	1.90958e+06	1.95764e+06
Hmyp002656	222.08	130.06	221.069	C11H11NO4	[M+H]+	Methyl dioxindole-3-acetate	Alkaloids	57061-18-4	-	10213.8	29632.2	14539.1	20326.6	25402.3
Lmcp000282	162.11	85.03	161.105	C7H15NO3	[M+H]+	L-Carnitine	Alkaloids	541-15-1	C00318	261373	170244	173064	222541	201087
Zajp000573	144.1	84.08	143.095	C7H13NO2	[M+H]+	N-(4-oxopentyl)-acetamide	Alkaloids	-	-	2.58642e+06	590233	912905	2.92235e+06	1.3527e+06
mws1478	163.123	130.068	162.116	C10H14N2	[M+H]+	Nicotine	Alkaloids	54-11-5	C00745	7.76005e+06	9.96679e+06	4.77725e+06	6.2947e+06	7.89305e+06
pmb1096	118.07	91.05	117.058	C8H7N	[M+H]+	Indole	Alkaloids	120-72-9	C00463	1.65203e+06	1.1185e+06	1.50078e+06	2.26382e+06	2.01209e+06
Hmcp009963	180.14	123.07	180.138	C11H18NO+	[M]+	Candicine	Alkaloids	6656-13-9	C10575	167213	180851	146628	116334	155701
Zblp005777	314.14	177.06	313.131	C18H19NO4	[M+H]+	N-trans-ferulicacidacylp-hydroxyphenylethylamine*	Alkaloids	-	-	68194.5	36269.7	ND	8293.07	31417.3
Wbjp001317	203.08	130.07	202.074	C11H10N2O2	[M+H]+	vasicinone	Alkaloids	486-64-6	-	689584	739110	723570	194756	569731
pme2122	112.09	95.06	111.08	C5H9N3	[M+H]+	Histamine	Alkaloids	51-45-6	C00388	378658	461566	425045	354199	418109
Zasp102439	118.06	91.05	117.058	C8H7N	[M+H]+	m-Aminophenylacetylene	Alkaloids	54060-30-9	-	968940	1.91278e+06	1.66263e+06	1.52501e+06	1.34601e+06
MWSmce709	130.06	103.05	129.058	C9H7N	[M+H]+	Isoquinoline	Alkaloids	119-65-3	C06323	55453.4	101336	124127	220627	127791
Wbjp001169	221.09	130.06	220.085	C11H12N2O3	[M+H]+	o-Carboxy-5-hydroxytryptamine	Alkaloids	-	-	175257	219207	170805	97588.8	168844
pmb1754	184.07	125	184.073	C5H15NO4P+	[M]+	O-Phosphocholine	Alkaloids	107-73-3	C00588	2.99916e+06	2.41949e+06	1.82487e+06	6.10899e+06	1.01852e+07
Lmxn006423	150	122.01	151.009	C7H5NOS	[M-H]-	2(3H)-Benzothiazolone	Alkaloids	934-34-9	-	32071.9	57707.9	52700.4	45280.9	47969.2
Lmhp003013	279.17	177.05	278.163	C15H22N2O3	[M+H]+	N-Feruloyl-Cadaverine	Alkaloids	-	-	37109	69354.5	86997.7	51341.9	49859.3
Yacp000453	116.07	70.06	115.063	C5H9NO2	[M+H]+	3-hydroxy-1-methylpyrrolidin-2-one	Alkaloids	132996-63-5	-	1.46136e+06	2.66049e+06	1.62275e+06	4.22605e+06	2.43647e+06
Lssp210092	314.14	177.05	313.131	C18H19NO4	[M+H]+	N-trans-ferulic tyramine*	Alkaloids	-	-	66814.2	39885.1	ND	10093	25654.6
MWSmce118	127.05	81.04	126.043	C5H6N2O2	[M+H]+	Imidazole-4-Acetic Acid	Alkaloids	645-65-8	C02835	650651	670856	620849	585624	681337
MWSmce471	148.096	86.0626	147.089	C6H13NO3	[M+H]+	Fagomine	Alkaloids	53185-12-9	C10144	247102	3781.95	ND	559440	159222
Wbsp007290	277.18	137.06	276.173	C17H24O3	[M+H]+	Lycoposerramine E	Alkaloids	-	-	24519	30906.3	45137.5	28449.7	20435.9
pmb0770	353.15	177.05	352.142	C20H20N2O4	[M+H]+	N-Feruloylserotonin	Alkaloids	68573-23-9	-	81430.4	9821.7	2882.4	36526.9	117439
Lahp001956	188.07	118.07	187.063	C11H9O2N	[M+H]+	Pyran[3,4-b]indole-2-ketone	Alkaloids	-	-	2.4674e+06	1.60308e+06	1.58211e+06	2.56491e+06	3.47942e+06
Lmlp003161	265.15	177.06	264.147	C14H20N2O3	[M+H]+	N-Feruloylputrescine	Alkaloids	501-13-3	C10497	169739	15484	61986.1	86329.1	247139
mws0982	126.1	68.05	125.095	C6H11N3	[M+H]+	1-Methylhistamine	Alkaloids	501-75-7	C05127	68967.5	53558	55281.7	58577.6	69144.9
mws1105	175.12	130.07	174.116	C11H14N2	[M+H]+	Gramine	Alkaloids	87-52-5	C08304	106064	162210	168020	267782	178779
Lmyn002540	368.1	162.06	369.106	C16H19NO9	[M-H]-	Dioxindole-3-acetyl-3-O-glucoside	Alkaloids	-	-	47301	46638.7	110438	74072	44853.2
Hmgp002327	188.07	118.06	187.063	C11H9NO2	[M+H]+	3-amino-2-naphthoic acid	Alkaloids	-	-	2.55828e+06	1.66289e+06	1.58389e+06	2.3972e+06	3.28003e+06
pme3200	74.07	57.05	73.064	C2H7N3	[M+H]+	1-Methylguanidine	Alkaloids	471-29-4	C02294	66789.2	57259.6	50571.3	107542	79238.7
Wcfp007836	302.3	88.08	301.298	C18H39NO2	[M+H]+	Tetradecyldiethanolamine	Alkaloids	18924-66-8	-	509864	243174	266968	281236	887476
pme2024	177.102	160	176.095	C10H12N2O	[M+H]+	Serotonin	Alkaloids	50-67-9	C00780	259701	100049	176696	98057.8	344814
MWS1840	102.13	58.07	101.12	C6H15N	[M+H]+	Triethylamine	Alkaloids	121-44-8	C14691	2.519e+06	3.0334e+06	2.93059e+06	1.83727e+06	3.34495e+06
Lahp002608	188.07	118.07	187.063	C11H9NO2	[M+H]+	3,5-Dihydro-2H-Furo[3,2-C]Quinolin-4-One	Alkaloids	-	-	2.66187e+06	1.68779e+06	1.61735e+06	2.51426e+06	3.24496e+06
Wbmp006077	427.27	427.27	426.264	C26H36NO4+	[M+H]+	1,10-dimethoxy-6,6-dimethyl-2,9-di(propan-2-yloxy)-5,6,6a,7-tetrahydro-4H-dibenzo[de,g]quinolin-6-ium	Alkaloids	-	-	99346	61716	72255.5	286744	134693
pme2292	89.11	72.08	88.1	C4H12N2	[M+H]+	Putrescine	Alkaloids	110-60-1	C00134	116019	133596	188671	134195	123788
Lamp000484	116.07	70.06	115.063	C5H9NO2	[M+H]+	4-Methylazetidine-2-Carboxylic acid	Alkaloids	1779725-63-1	-	1.04015e+06	1.78678e+06	1.07428e+06	2.58199e+06	1.63374e+06
pmb1912	474.17	327.12	473.166	C20H23N7O7	[M+H]+	10-Formyltetrahydrofolic Acid	Alkaloids	2800-34-2	C00234	1.59288e+06	547793	335387	664821	865220
Wccp001353	258.14	84.08	257.142	C16H19NO2	[M+H]+	(1S,12S,14R)-4-methyl-11-oxa-4-azatetracyclo[8.6.1.01,12.06,17]heptadeca-6(17),7,9,15-tetraen-14-ol	Alkaloids	-	-	391835	272965	276090	301754	323531
Zmbp002538	205.1	146.06	204.09	C11H12N2O2	[M+H]+	1-Methoxy-indole-3-acetamide	Alkaloids	-	-	2.62875e+06	1.85554e+06	1.78123e+06	2.74251e+06	3.50309e+06
MWSmce089	284.12	147.04	283.121	C17H17NO3	[M+H]+	p-Coumaroyltyramine	Alkaloids	36417-86-4	-	297638	76239.4	ND	35643.3	134897
Wafp003661	351.202	207.065	350.195	C17H26N4O4	[M+H]+	N-Sinapoylmethylagmatine	Alkaloids	-	-	29494.3	46219.3	71125.5	71132.4	53973.7
Lssp210412	225.2	100.11	224.189	C13H24N2O	[M+H]+	Cuscohygrine	Alkaloids	454-14-8	C06521	201837	212150	212039	169313	195823
MWSmce461	102.054	56.0497	101.048	C4H7NO2	[M+H]+	L-Azetidine-2-carboxylic acid	Alkaloids	2133-34-8	-	842482	563427	525019	734227	752696
MWSmce331	102.054	56.0498	101.048	C4H7NO2	[M+H]+	Azetidine-2-carboxylic acid	Alkaloids	2517-04-6	C08267	842482	563427	525019	734227	752696
pmn001497	575.35	279.2	516.335	C33H44N2O3	[M+CH3COOH-H]-	Dendrocrepine*	Alkaloids	51020-39-4	-	96312.9	119490	70131.5	424326	591527
mws1375	304.15	185.09	303.143	C12H21N3O6	[M+H]+	Nicotianamine	Alkaloids	34441-14-0	C05324	1.5292e+06	3.44651e+06	3.30428e+06	6.40233e+06	3.79756e+06
mws1377	157.08	103.05	156.069	C10H8N2	[M+H]+	2,3'-Bipyridine	Alkaloids	581-50-0	-	16857.1	26947.6	17425.4	31207	24695.6
Smcp001137	188.07	118.06	187.063	C11H9NO2	[M+H]+	naphthisoxazol A	Alkaloids	-	-	8.51757e+06	5.5609e+06	5.35565e+06	8.49065e+06	1.19001e+07
Wcjp001060	284.1	152.06	283.084	C16H13NO4	[M+H]+	Asiaticumine A	Alkaloids	-	-	556502	263927	344795	450908	508876
pme1002	138.09	103.05	137.084	C8H11NO	[M+H]+	L-Tyramine	Alkaloids	51-67-2	C00483	9506.24	1645.8	1356.43	12204.1	16787.5
Xmzn007677	580.36	506.33	581.264	C33H35N5O5	[M-H]-	Ergotamine	Alkaloids	113-15-5	C07544	1.75928e+06	2.9942e+06	2.13514e+06	4.27635e+06	3.61482e+06
Ladp002935	190.05	144.04	189.043	C10H7NO3	[M+H]+	3-quinolinecarboxylic acid	Alkaloids	-	-	15199.7	31551.8	62902.9	211340	57179.4
MWSmce016	138.05	78.03	137.048	C7H7NO2	[M+H]+	Nicotinic Acid Methyl Ester(Methyl Nicotinate)	Alkaloids	93-60-7	-	81125.6	146768	113595	178390	230351
pmb0818	206.08	145.05	205.074	C11H11NO3	[M+H]+	Methoxyindoleacetic acid	Alkaloids	3471-31-6	C05660	89359	67813.3	64784.4	83406.9	113939
pme0066	116.05	74.02	117.054	C3H7N3O2	[M-H]-	Guanidinoacetate	Alkaloids	352-97-6	C00581	48900.9	36181.7	25039.3	46137.1	38953.9
Wbsp001938	220.12	90.06	219.111	C9H17NO5	[M+H]+	Casuarine Analogue	Alkaloids	-	-	525558	683119	311072	486547	660812
mws0005	161.11	144.08	160.1	C10H12N2	[M+H]+	Tryptamine	Alkaloids	61-54-1	C00398	27977.7	ND	4099.88	23916.2	53096.3
MWSprf138	176.07	103.07	175.063	C10H9NO2	[M+H]+	Indole-3-acetic acid (IAA)	Alkaloids	87-51-4	C00954	19798.8	26280.2	16779.8	10673.6	20708.3
Lmyp001138	179.12	130.07	178.111	C10H14N2O	[M+H]+	6-Hydroxynicotine	Alkaloids	10516-09-3	C01056	101878	184450	238672	350385	179007
Wbmp008021	478.28	337.27	477.273	C26H39NO7	[M+H]+	(14-Ethyl-4,6,19-trimethoxy-9,11-dioxa-14-azaheptacyclo[10.7.2.12,5.01,13.03,8.08,12.016,20]docosan-21-yl)acetate	Alkaloids	-	-	4.2995e+06	4.07836e+06	2.66387e+06	6.33976e+06	4.97905e+06
Wccp005403	314.14	177.06	313.131	C18H19NO4	[M+H]+	Acetyl-Caranine	Alkaloids	-	-	64386.1	39681.6	ND	11841.7	33805.7
Wccp011838	282.28	69.07	281.272	C18H35NO	[M+H]+	Octadec-8-enamide	Alkaloids	-	-	19910.7	17767.7	24497.4	12508.2	9849.83
Hahp000801	118.08	72.08	117.079	C5H11NO2	[M+H]+	alanine betaine	Alkaloids	-	-	319325	308685	353940	492085	480064
Hamp011640	256.26	102.09	255.256	C16H33NO	[M+H]+	Hexadecanamide	Alkaloids	629-54-9	-	29104.8	21122.6	25461	24606.7	21741.7
Lszp210010	325.14	191.08	324.132	C15H20N2O6	[M+H]+	Tatarine	Alkaloids	-	-	95037.9	277495	63154.4	52251.1	91357.1
MWSmce190	148.09	74.02	147.089	C6H13NO3	[M+H]+	4-Hydroxy-L-Isoleucine	Amino acids and derivatives	781658-23-9	-	149719	106469	108029	146699	136373
mws0219	132.03	88.04	133.037	C4H7NO4	[M-H]-	L-Aspartic Acid	Amino acids and derivatives	56-84-8	C00049	4.19149e+07	3.47931e+07	2.92779e+07	2.77631e+07	3.49562e+07
MW0106972	337.11	87.05	278.094	C10H18N2O5S	[M+CH3COO]-	Glu-Met	Amino acids and derivatives	4423-22-7	-	1.10115e+06	1.28399e+06	2.91884e+06	2.12763e+06	1.42111e+06
MW0145991	386.11	122.03	279.122	C13H17N3O4	[M-H]-	L-Asparaginyl-L-phenylalanine	Amino acids and derivatives	22849-01-0	-	95888.2	70370.5	51919.2	54458.5	66567.6
MWS0631	199.97	80.96	200.977	C3H7NO5S2	[M-H]-	S-Sulfo-L-Cysteine	Amino acids and derivatives	1637-71-4	C05824	8388.59	9041.19	5803.28	42274.6	19408.1
mws0224	150.06	61.01	149.051	C5H11NO2S	[M+H]+	DL-Methionine	Amino acids and derivatives	59-51-8	C01733	211483	100147	154322	308838	255009
MWS04447	130.09	70.07	129.079	C6H11NO2	[M+H]+	Homoproline	Amino acids and derivatives	56879-46-0	-	499494	107026	88033.5	660646	308109
mws0736	189.123	86	188.116	C8H16N2O3	[M+H]+	N-Glycyl-L-leucine	Amino acids and derivatives	869-19-2	C02155	33638	13556.4	26513.7	27021	44015.1
pme2527	133.1	116.07	132.09	C5H12N2O2	[M+H]+	L-Ornithine	Amino acids and derivatives	70-26-8	C00077	2.23305e+06	2.64759e+06	3.18571e+06	3.53431e+06	2.73842e+06
pme1086	306.08	143.05	307.084	C10H17N3O6S	[M-H]-	Glutathione reduced form	Amino acids and derivatives	70-18-8	C00051	3.22255e+06	2.98823e+06	3.94312e+06	3.59111e+06	2.63967e+06
mws0193	190.12	84.08	189.111	C7H15N3O3	[M+H]+	L-Homocitrulline	Amino acids and derivatives	1190-49-4	C02427	217979	174761	159121	284847	244585
mws0282	203.08	116.05	204.09	C11H12N2O2	[M-H]-	L-Tryptophan	Amino acids and derivatives	73-22-3	C00078	2.35592e+06	3.08522e+06	3.43553e+06	5.39387e+06	3.91756e+06
Zbqn002253	218.1	88.04	219.111	C9H17NO5	[M-H]-	6-(((S)-1-carboxyethyl)amino)-4-hydroxyhexanoicacid	Amino acids and derivatives	-	-	2.47077e+06	3.71701e+06	2.39481e+06	3.99319e+06	3.84845e+06
Zmgn001039	266.09	134.05	267.078	C9H17NO6S	[M-H]-	S-Ribosyl-L-homocysteine	Amino acids and derivatives	-	C03539	483750	362333	598477	1.01353e+06	672455
Lmbn000121	113.04	96.01	114.043	C4H6N2O2	[M-H]-	3-Cyano-L-alanine	Amino acids and derivatives	6232-19-5	C02512	32894.4	30270.4	29031.8	43848.1	31621.8
pme0137	187.07	125.07	188.08	C7H12N2O4	[M-H]-	N-Acetyl-L-Glutamine	Amino acids and derivatives	2490-97-3	-	130687	75555.3	57423	103266	112878
pme0008	176.1	113.07	175.096	C6H13N3O3	[M+H]+	L-Citrulline	Amino acids and derivatives	372-75-8	C00327	80901.9	78337.3	88173.1	100633	81438.5
pme3351	144.07	126.06	145.074	C6H11NO3	[M-H]-	Allysine(6-Oxo DL-Norleucine)	Amino acids and derivatives	1962-83-0	C04076	95959.6	29951.6	22722.9	128822	101196
MWS2413	130.05	58.03	131.058	C5H9NO3	[M-H]-	N-acetyl-beta-alanine	Amino acids and derivatives	3025-95-4	C01073	122400	121541	78470.7	225420	140268
Zmyn000155	173.11	131.08	174.1	C7H14N2O3	[M-H]-	N-α-Acetyl-L-ornithine	Amino acids and derivatives	6205-08-9	C00437	1.8502e+06	1.40812e+06	2.18394e+06	1.72429e+06	1.93733e+06
mws4516	130.05	84.05	129.043	C5H7NO3	[M+H]+	Pyroglutamic acid	Amino acids and derivatives	4042-36-8	-	1.46212e+06	1.07857e+06	786861	2.18277e+06	1.54684e+06
MWS201419	204.13	84.08	203.127	C8H17N3O3	[M+H]+	Lys-Gly	Amino acids and derivatives	7563-03-3	-	707832	579358	627917	821532	542414
Zbqn001255	130.09	88.04	131.095	C6H13NO2	[M-H]-	propyl-L-alanine	Amino acids and derivatives	-	-	114734	111656	85246.1	137805	140799
pme2563	249.06	128.04	250.062	C8H14N2O5S	[M-H]-	γ-Glu-Cys	Amino acids and derivatives	636-58-8	C00669	43709.3	33970	40200	40299.5	35344.3
MWS3166	312.26	74.03	313.262	C18H35NO3	[M-H]-	N-Palmitoylglycine	Amino acids and derivatives	2441-41-0	-	7777.45	7997.46	7231.66	8580.82	7831.5
MW0107009	260.088	131.047	261.096	C9H15N3O6	[M-H]-	Glu-Asn	Amino acids and derivatives	36314-37-1	-	96348.4	71661.3	96098.7	462447	166168
MWS20966	206.1	116.07	205.089	C7H15N3O2S	[M+H]+	S-methyl-L-thiocitrulline	Amino acids and derivatives	209589-59-3	-	515343	540278	520468	524289	679600
MWS20987	174.12	70.07	173.116	C7H15N3O2	[M+H]+	N5-(1-Iminoethyl)-L-ornithine	Amino acids and derivatives	36889-13-1	-	36007.7	34363.9	126052	44196.7	39548.9
ML10198895	88.04	88.04	89.0477	C3H7NO2	[M-H]-	N-Methylglycine	Amino acids and derivatives	107-97-1	C00213	55258	50009.8	36924.5	38950.3	45135.5
Zmmp000635	130.09	84.08	129.079	C6H11NO2	[M+H]+	(2S)-2-amino-4-methyl-4-pentenoic acid	Amino acids and derivatives	-	-	7.58587e+06	5.38967e+06	5.93357e+06	1.62014e+07	1.24828e+07
Yalp000545	130.09	84.08	129.079	C6H11NO2	[M+H]+	N-Methyl-L-proline	Amino acids and derivatives	475-11-6	C22223	7.58587e+06	5.38967e+06	5.93357e+06	1.62014e+07	1.24828e+07
pme0128	159.077	88	160.085	C6H12N2O3	[M-H]-	L-Alanyl-L-Alanine	Amino acids and derivatives	1948-31-8	-	39572.6	22813.1	22119.7	43050.3	54345.8
pme2566	217.08	199.07	218.09	C8H14N2O5	[M-H]-	5-L-Glutamyl-L-amino acid	Amino acids and derivatives	5875-41-2	-	379485	232342	277028	74994.3	489305
ML10181668	130.09	84.08	129.079	C6H11NO2	[M+H]+	Cycloleucine	Amino acids and derivatives	52-52-8	C03969	7.47828e+06	5.24266e+06	5.58667e+06	1.52829e+07	1.17695e+07
MW0110295	488.14	162.02	367.153	C20H21N3O4	[M-H]-	Tyrosyl-tryptophan	Amino acids and derivatives	60815-41-0	-	251039	720240	919448	91615.2	408086
MW0107902	309.12	59.01	202.132	C9H18N2O3	[M-H]-	L-Leucyl-L-alanine	Amino acids and derivatives	7298-84-2	-	97993.5	53789.3	44809.4	117553	75054.8
pmb2857	308.1	146.05	309.106	C11H19NO9	[M-H]-	L-Glutamic acid-O-glycoside	Amino acids and derivatives	-	-	624700	802652	698505	1.73841e+06	1.00696e+06
Zmzn000113	146.05	102.06	147.053	C5H9NO4	[M-H]-	L-threo-3-Methylaspartate	Amino acids and derivatives	6061-13-8	C03618	7.01739e+06	5.49465e+06	5.75424e+06	8.89626e+06	6.94548e+06
mws0227	132.102	86.2	131.095	C6H13NO2	[M+H]+	L-Leucine	Amino acids and derivatives	61-90-5	C00123	3.22324e+06	3.78141e+06	5.52317e+06	5.02622e+06	3.25646e+06
MWS4471	173.06	58.03	174.064	C6H10N2O4	[M-H]-	N-Alpha-Acetyl-L-Asparagine	Amino acids and derivatives	4033-40-3	-	25608.7	20743.3	30899.5	25854.5	24284.7
MWS201480	253.12	136.08	252.111	C12H16N2O4	[M+H]+	Tyr-Ala	Amino acids and derivatives	730-08-5	-	16056.3	19717.2	10607.4	13405	10164.2
mws1587	132.1	86.1	131.095	C6H13NO2	[M+H]+	L-Norleucine	Amino acids and derivatives	327-57-1	C01933	5.12315e+06	4.27383e+06	4.56327e+06	4.97035e+06	4.195e+06
Zmmp000606	148.1	84.08	147.089	C6H13NO3	[M+H]+	2-Amino-4-hydroxy-3-methylpentanoic acid	Amino acids and derivatives	-	-	2.90953e+06	2.30127e+06	2.49539e+06	2.94208e+06	2.65012e+06
pme1712	275.12	145.1	276.132	C11H20N2O6	[M-H]-	L-Saccharopine	Amino acids and derivatives	997-68-2	C00449	41400.9	28475.9	32616.8	199147	92600.1
MWS04555g	132.1	86.1	131.095	C6H13NO2	[M+H]+	D-Allo-Isoleucine	Amino acids and derivatives	1509-35-9	-	5.30602e+06	4.75587e+06	5.16968e+06	5.37245e+06	4.78384e+06
pmb2855	307.11	145.06	308.122	C11H20N2O8	[M-H]-	L-Glutamine-O-glycoside	Amino acids and derivatives	-	-	141046	184927	139024	2.65956e+06	798210
Hmsp000364	144.1	98.09	143.095	C7H13NO2	[M+H]+	L-Cyclopentylglycine	Amino acids and derivatives	2521-84-8	-	362384	214422	203221	662055	374571
pme0014	148.06	84.04	147.053	C5H9NO4	[M+H]+	L-Glutamic acid	Amino acids and derivatives	56-86-0	C00025	1.67647e+06	1.2552e+06	1.23277e+06	1.54833e+06	1.52459e+06
pme2914	161.05	99.05	162.053	C6H10O5	[M-H]-	3-Hydroxy-3-methylpentane-1,5-dioic acid	Amino acids and derivatives	503-49-1	C03761	202491	109949	67188.4	190556	139946
pme3382	160.06	98.02	161.069	C6H11NO4	[M-H]-	N-Acetyl-L-threonine	Amino acids and derivatives	17093-74-2	-	85246.3	61654.7	63536.5	80995.9	71500.6
mws0254	156.08	110.07	155.07	C6H9N3O2	[M+H]+	L-Histidine	Amino acids and derivatives	71-00-1	C00135	3.87215e+06	3.49897e+06	3.53051e+06	6.86638e+06	4.93056e+06
mws0263	128.04	82.03	129.043	C5H7NO3	[M-H]-	5-Oxo-L-Proline*	Amino acids and derivatives	98-79-3	C01879	38138.8	29343.8	38275.8	46924	41743.6
Zmjp000182	189.13	70.07	188.127	C7H16N4O2	[M+H]+	N-Monomethyl-L-arginine	Amino acids and derivatives	17035-90-4	C03884	371523	233305	384347	386219	350499
mws0258	132.102	86	131.095	C6H13NO2	[M+H]+	L-Isoleucine	Amino acids and derivatives	73-32-5	C00407	6.55799e+06	4.60491e+06	5.38119e+06	5.14017e+06	4.37231e+06
mws0256	118.09	72.08	117.079	C5H11NO2	[M+H]+	L-Valine	Amino acids and derivatives	72-18-4	C00183	1.25298e+06	1.16918e+06	1.31464e+06	1.97095e+06	1.54343e+06
Lmqp000427	146.08	82.07	145.074	C6H11NO3	[M+H]+	N-Methyl-Trans-4-Hydroxy-L-Proline	Amino acids and derivatives	4252-82-8	-	950331	872900	634082	1.14668e+06	1.0847e+06
MWS201443	234.15	84.08	233.138	C9H19N3O4	[M+H]+	Ser-Lys	Amino acids and derivatives	22677-61-8	-	77703.4	78594	80508.3	96545.3	97710.3
mws0216	132.07	86.06	131.058	C5H9NO3	[M+H]+	Trans-4-Hydroxy-L-proline	Amino acids and derivatives	51-35-4	C01157	714899	650037	438237	1.36973e+06	729279
MW0158309	472.15	249.06	351.158	C20H21N3O3	[M-H]-	Trp-Phe	Amino acids and derivatives	6686-02-8	-	14510.3	18767.5	56413.3	12937.7	28526.5
pme0193	147.08	84.04	146.069	C5H10N2O3	[M+H]+	L-Glutamine	Amino acids and derivatives	56-85-9	C00064	230086	104871	92701.8	935073	674780
pme0075	188.06	128.04	189.064	C7H11NO5	[M-H]-	N-Acetyl-L-glutamic acid	Amino acids and derivatives	1188-37-0	C00624	972320	338055	317791	526813	1.50071e+06
mws0230	120.066	74	119.058	C4H9NO3	[M+H]+	L-Threonine	Amino acids and derivatives	72-19-5	C00188	676790	602600	582055	1.13033e+06	841794
mws0260	175.12	116.07	174.112	C6H14N4O2	[M+H]+	L-Arginine	Amino acids and derivatives	74-79-3	C00062	3.49236e+06	2.82062e+06	3.80402e+06	2.9278e+06	3.16009e+06
MWS0813	128.036	82.0295	129.043	C5H7NO3	[M-H]-	5-Oxoproline*	Amino acids and derivatives	149-87-1	C02237	42114.7	31438	29821.1	46530.9	39809.9
pme1210	150.06	61.01	149.051	C5H11NO2S	[M+H]+	L-Methionine	Amino acids and derivatives	63-68-3	C00073	168692	119655	109100	245635	239314
mws1050	148.06	88.04	147.053	C5H9NO4	[M+H]+	O-Acetylserine	Amino acids and derivatives	5147-00-2	C00979	451855	64402.1	61297.7	396282	228662
MW0110288	415.16	153.09	294.158	C15H22N2O4	[M-H]-	Tyrosylleucine	Amino acids and derivatives	17355-10-1	-	407731	662229	531471	545627	307456
pme1228	221.09	204.07	220.085	C11H12N2O3	[M+H]+	5-Hydroxy-L-tryptophan	Amino acids and derivatives	4350-09-8	C00643	34459.8	48971	39440.2	11237.9	36328.6
Zmdp000292	189.14	70.07	188.127	C7H16N4O2	[M+H]+	Arginine methyl ester	Amino acids and derivatives	-	-	340258	235917	421618	422548	313275
pme0021	166.09	120.08	165.079	C9H11NO2	[M+H]+	L-Phenylalanine	Amino acids and derivatives	63-91-2	C00079	1.00008e+07	7.15623e+06	6.4779e+06	1.15115e+07	1.03793e+07
Zmmp002946	295.129	120.081	294.122	C14H18N2O5	[M+H]+	(3-(carboxyamino)-2-methylpropanoyl)phenylalanine	Amino acids and derivatives	-	-	23276.3	21415.6	17740.8	112435	40779.2
MW0152845	346.212	60.081	345.201	C14H27N5O5	[M+H]+	Lys-Ala-Gln	Amino acids and derivatives	-	-	697345	631921	392970	1673	287116
mws0250	182.08	136.08	181.074	C9H11NO3	[M+H]+	L-Tyrosine	Amino acids and derivatives	60-18-4	C00082	6.77353e+06	6.15557e+06	5.35608e+06	5.04885e+06	5.58267e+06
MW0105547	187.107	70.0655	186.1	C8H14N2O3	[M+H]+	Alanylproline	Amino acids and derivatives	13485-59-1	-	522653	573892	636825	617892	582980
pme0026	147.11	84.08	146.106	C6H14N2O2	[M+H]+	L-Lysine	Amino acids and derivatives	56-87-1	C00047	312623	131215	134727	1.29275e+06	856529
pme3388	189.13	144.1	188.127	C7H16N4O2	[M+H]+	Homoarginine	Amino acids and derivatives	156-86-5	C01924	98605.3	75392.6	130074	126379	126487
MWS04559g	182.08	136.08	181.074	C9H11NO3	[M+H]+	3-Hydroxy-L-phenylalanine	Amino acids and derivatives	587-33-7	-	8.28214e+06	7.85118e+06	6.52533e+06	5.8326e+06	7.20714e+06
MWSmce706	129.07	56.05	128.059	C5H8N2O2	[M+H]+	Cyclo(Ala-Gly)	Amino acids and derivatives	4526-77-6	-	1.3733e+06	1.31268e+06	1.6859e+06	1.24814e+06	1.10311e+06
MWS201403	218.15	84.08	217.143	C9H19N3O3	[M+H]+	Lys-Ala	Amino acids and derivatives	17043-71-9	-	53737.1	44796.8	43058.7	52081.1	52371.7
MWS201387	289.16	175.12	288.155	C10H20N6O4	[M+H]+	Asn-Arg	Amino acids and derivatives	2478-01-5	-	43566.9	50842.2	71537.9	45894.1	43350.6
MWS201411	261.16	84.08	260.149	C10H20N4O4	[M+H]+	Lys-Asn	Amino acids and derivatives	19908-06-6	-	74194.8	78706.3	61729.5	135732	112008
MWS201436	248.16	84.08	247.153	C10H21N3O4	[M+H]+	Lys-Thr	Amino acids and derivatives	97791-84-9	-	51097.1	36001.3	47049.6	41180.4	61593.5
pme1987	88.04	71.01	89.0477	C3H7NO2	[M-H]-	L-Alanine	Amino acids and derivatives	56-41-7	C00041	34970.3	30504.7	21819.4	23822.5	25175.3
MWS00411g	162.08	98.06	161.069	C6H11NO4	[M+H]+	L-2-Aminoadipate	Amino acids and derivatives	1118-90-7	-	422468	134224	119686	979522	519568
MWS201477	221.11	74.06	220.106	C8H16N2O5	[M+H]+	Thr-Thr	Amino acids and derivatives	-	-	136200	111013	92545.3	161231	144179
MWS04412	175.12	70.07	174.137	C8H18N2O2	[M+H]+	N(6),N(6)-Dimethyl-L-lysine	Amino acids and derivatives	2259-86-1	-	7.85293e+06	5.22996e+06	8.32418e+06	6.45219e+06	6.59831e+06
MWS201388	246.11	141.07	245.101	C9H15N3O5	[M+H]+	Asn-Hyp	Amino acids and derivatives	844640-50-2	-	31675	35664.3	60652.9	50191.7	46175.6
MWS201398	219.1	86.06	218.09	C8H14N2O5	[M+H]+	Hyp-Ser	Amino acids and derivatives	-	-	77410.4	124689	76653.3	69080.3	101626
pme0006	116.07	70.07	115.063	C5H9NO2	[M+H]+	L-Proline	Amino acids and derivatives	147-85-3	C00148	2.95926e+06	4.91303e+06	3.47808e+06	6.88492e+06	4.73766e+06
MWS3035	160.06	116.05	161.069	C6H11NO4	[M-H]-	N-Methyl-L-Glutamate	Amino acids and derivatives	35989-16-3	C01046	12942.8	7671.32	7769.97	43433.8	33356.6
pme2773	223.07	134.03	222.067	C7H14N2O4S	[M+H]+	L-Cystathionine	Amino acids and derivatives	56-88-2	C02291	93433.4	35763.1	54101.9	46010.3	64556.1
mws1051	399.14	250.09	399.144	C15H23N6O5S+	[M]+	S-Adenosylmethionine	Amino acids and derivatives	485-80-3	-	31626.6	8291.56	7240.07	62527.1	118221
MW0107794	295.1	59.02	188.116	C8H16N2O3	[M-H]-	Leu-Gly	Amino acids and derivatives	686-50-0	-	41125.1	162437	48240.2	38286.7	51278.4
Zmmp001941	268.104	136.062	267.095	C9H17NO8	[M+H]+	2-amino-4-hydroxy-3-((3,4,5-trihydroxytetrahydro-2H-pyran-2-yl)oxy)butanoic acid	Amino acids and derivatives	-	-	913975	537054	860488	1.33413e+06	906540
Zmdp000972	136.04	91.05	135.035	C4H9NO2S	[M+H]+	S-Methyl-L-cysteine	Amino acids and derivatives	1187-84-4	C22040	1.68075e+06	1.69892e+06	1.39652e+06	1.38624e+06	1.57687e+06
MW0158700	491.14	167.03	432.117	C20H20N2O9	[M+CH3COO]-	TyrMe-Asp-OH	Amino acids and derivatives	-	-	245026	184995	188207	112663	248159
Lcsp002647	318.18	86.1	317.174	C17H23N3O3	[M+H]+	Ile-Trp	Amino acids and derivatives	13589-06-5	-	157464	73985.3	65713.8	ND	76861.7
Zmdp001647	247.13	184.1	246.122	C10H18N2O5	[M+H]+	γ-Glutamyl-L-valine	Amino acids and derivatives	-	-	39019.8	22199.4	25832.2	81267.6	32787.9
Zmdn001564	293.11	164.07	294.122	C14H18N2O5	[M-H]-	γ-Glutamylphenylalanine	Amino acids and derivatives	7432-24-8	-	85837.6	13581.5	18810	102634	51778
MWS201054	162.08	56.05	161.069	C6H11NO4	[M+H]+	O-Acetyl-L-homoserine	Amino acids and derivatives	250736-84-6	-	136412	59775.1	67514.2	363263	207980
MWS00327g	106.05	60.04	105.043	C3H7NO3	[M+H]+	L-Isoserine	Amino acids and derivatives	632-13-3	-	863608	1.1469e+06	854005	1.54793e+06	1.67484e+06
mws0001	133.06	74.02	132.054	C4H8N2O3	[M+H]+	L-Asparagine	Amino acids and derivatives	70-47-3	C00152	501972	599979	633980	709909	573764
mws5041	189.12	86.1	188.116	C8H16N2O3	[M+H]+	L-Glycyl-L-isoleucine	Amino acids and derivatives	19461-38-2	-	35942	12829.1	19289.9	17997.8	24725.9
Zmmp001429	189.13	86.1	188.116	C8H16N2O3	[M+H]+	Glycyl-L-leucine	Amino acids and derivatives	-	-	58952.3	62878	63761.9	65221.6	55423.9
pme0122	189.12	126.09	188.116	C8H16N2O3	[M+H]+	N6-Acetyl-L-lysine	Amino acids and derivatives	692-04-6	C02727	73136.9	55506.3	44002.3	74434.2	74228.3
MWS00330g	116.071	70.0662	115.063	C5H9NO2	[M+H]+	1-Amino-1-cyclobutane-carboxylic-acid	Amino acids and derivatives	-	-	2.70226e+06	4.56851e+06	3.23773e+06	6.20846e+06	4.60454e+06
MWS0933	170.09	124.09	169.085	C7H11N3O2	[M+H]+	1-Methylhistidine	Amino acids and derivatives	332-80-9	-	46608.4	53509.4	18215.9	108706	47819.6
pme2735	399.14	250.09	398.137	C15H22N6O5S	[M+H]+	S-(5'-Adenosyl)-L-methionine	Amino acids and derivatives	29908-03-0	C00019	39873.3	14348.6	16473.9	74765.6	114144
mws3133	174.08	86.06	173.069	C7H11NO4	[M+H]+	Oxaceprol	Amino acids and derivatives	33996-33-7	-	206672	217636	256468	256279	166408
Zazp002547	205.1	146.06	204.09	C11H12N2O2	[M+H]+	cyclo-(Gly-Phe)	Amino acids and derivatives	10125-07-2	-	1.90739e+06	1.18791e+06	1.09201e+06	1.803e+06	2.48971e+06
Lmhp001430	227.1	116.07	226.095	C10H14N2O4	[M+H]+	Cyclo(Pro-Glu)	Amino acids and derivatives	-	-	15195.3	16003.2	7156.07	26467.1	35247.6
mws0671	120.07	74.06	119.058	C4H9NO3	[M+H]+	L-Homoserine	Amino acids and derivatives	672-15-1	C00263	634393	527372	470558	1.02205e+06	765451
MW0109142	265.15	177.06	264.147	C14H20N2O3	[M+H]+	Phe-Val	Amino acids and derivatives	-	-	274562	35086.6	241810	44441.3	230757
MWS5164	203.15	70.07	202.143	C8H18N4O2	[M+H]+	N,N'-Dimethylarginine;SDMA*	Amino acids and derivatives	30344-00-4	-	579058	330598	624880	507931	480305
pme2617	166.05	102.06	165.046	C5H11NO3S	[M+H]+	L-Methionine Sulfoxide	Amino acids and derivatives	3226-65-1	C02989	120022	98248.7	105061	121776	80731.4
NK10251888	203.15	70.07	202.143	C8H18N4O2	[M+H]+	NG,NG-Dimethyl-L-arginine*	Amino acids and derivatives	30315-93-6	C03626	601534	318869	616804	533517	479013
pme1286	385.13	250	384.122	C14H20N6O5S	[M+H]+	S-(5'-Adenosy)-L-homocysteine	Amino acids and derivatives	979-92-0	C00021	27563.2	33704.7	46805.1	199114	133442
mws0805	308.1	87.01	309.106	C11H19NO9	[M-H]-	N-Acetylneuraminic acid	Amino acids and derivatives	131-48-6	C00270	33802.8	35845.1	31852.6	43002.4	36138.7
Lmrj002087	247.13	86.09	246.122	C10H18N2O5	[M+H]+	L-Isoleucyl-L-Aspartate	Amino acids and derivatives	-	-	56311.1	21461.1	45524.3	54253.3	57367.7
Wcdp000380	104.11	60.08	103.1	C5H13NO	[M+H]+	L-Valinol	Amino acids and derivatives	2026-48-4	-	356548	419879	337293	438242	658459
pme0010	106.05	70.03	105.043	C3H7NO3	[M+H]+	L-Serine	Amino acids and derivatives	56-45-1	C00065	75833.6	137293	71942.4	125782	147688
MW0109233	458.13	162.02	351.158	C20H21N3O3	[M-H]-	Phe-Trp	Amino acids and derivatives	-	-	31921.2	111717	56249.3	19949.3	44593.1
mws0221	241.03	151.98	240.024	C6H12N2O4S2	[M+H]+	L-Cystine	Amino acids and derivatives	56-89-3	C00491	16283	28640.6	21227.1	134101	153834
Zbqn003921	250.07	88.04	251.079	C12H13NO5	[M-H]-	N-carboxy-N-(2-oxo-2-phenylethyl)-L-alanine	Amino acids and derivatives	-	-	83402.9	311738	129691	535423	217461
MW0107020	235.092	118.085	234.085	C8H14N2O6	[M+H]+	Glu-Ser	Amino acids and derivatives	5875-38-7	-	2.1467e+06	1.19608e+06	1.15693e+06	2.05458e+06	1.70761e+06
Zmzp000145	189.16	84.08	188.153	C9H20N2O2	[M+H]+	Trimethyllysine	Amino acids and derivatives	23284-33-5	C03793	365205	391863	670778	1.04842e+06	766618
pme2758	162.04	144.03	163.048	C5H9NO5	[M-H]-	4-Hydroxy-L-glutamic acid	Amino acids and derivatives	3913-68-6	C03079	154441	150697	139437	231332	215292
mws0875	179.05	76.02	178.041	C5H10N2O3S	[M+H]+	L-Cysteinyl-L-glycine	Amino acids and derivatives	19246-18-5	C01419	32440.2	21108	53341.9	55356.5	19282.8
MWS201444	204.1	84.04	203.091	C7H13N3O4	[M+H]+	Gln-Gly	Amino acids and derivatives	2650-65-9	-	483140	721892	523931	589292	699477
MWS201455	262.14	84.08	261.132	C10H19N3O5	[M+H]+	Asp-Lys	Amino acids and derivatives	5891-51-0	-	169389	227837	277132	749877	436148
MWS201471	310.18	84.08	309.169	C15H23N3O4	[M+H]+	Lys-Tyr	Amino acids and derivatives	35978-98-4	-	127138	131928	158895	215406	120898
pme3033	104.07	58.07	103.063	C4H9NO2	[M+H]+	N,N-Dimethylglycine	Amino acids and derivatives	1118-68-9	C01026	2.67628e+06	2.95728e+06	2.40393e+06	3.57878e+06	5.13077e+06
MW0110416	265.15	145.03	264.147	C14H20N2O3	[M+H]+	Val-Phe	Amino acids and derivatives	-	-	241309	36451.9	221573	36640.3	200713
MWS201469	304.16	175.12	303.154	C11H21N5O5	[M+H]+	Glu-Arg	Amino acids and derivatives	7219-59-2	-	38869.9	25792	29759.3	36520.4	36816
pmb0962	235.17	118.09	234.158	C10H22N2O4	[M+H]+	L-Lysine-Butanoic Acid	Amino acids and derivatives	80407-71-2	-	3.16041e+06	1.74832e+06	1.72887e+06	3.49205e+06	2.92934e+06
MWS5209	235.16	118.09	117.079	C5H11NO2	[2M+H]+	N-Methyl-α-aminoisobutyric acid	Amino acids and derivatives	2566-34-9	-	2.4163e+06	1.61994e+06	1.51513e+06	3.21485e+06	2.34612e+06
MWS201479	239.103	136.076	238.095	C11H14N2O4	[M+H]+	Tyr-Gly	Amino acids and derivatives	-	-	22479.6	17643.2	12268.7	18178.9	31962.7
Lmbp000123	164.07	56.05	163.067	C6H13NO2S	[M+H]+	L-Homomethionine	Amino acids and derivatives	25148-30-5	C17213	28952.8	38467	20454.2	28514.7	37995.4
MWS20645	239.1	136.08	238.095	C11H14N2O4	[M+H]+	Gly-Tyr	Amino acids and derivatives	658-79-7	-	24795.2	17032.1	12972.5	15056.5	27388.1
mws4134	611.14	306.08	612.152	C20H32N6O12S2	[M-H]-	Oxiglutatione	Amino acids and derivatives	27025-41-8	C00127	129414	49433.6	26689	35562.4	67847.1
MWS201414	230.11	70.07	229.106	C9H15N3O4	[M+H]+	Pro-Asn	Amino acids and derivatives	107856-82-6	-	236141	288087	272587	191806	267618
MW0110209	432.17	90.05	309.169	C15H23N3O4	[M+H]+	Tyr-Lys	Amino acids and derivatives	54925-88-1	-	33529.3	23049.8	12621.6	23800.1	26705
MWSmce585	104.07	59.01	103.063	C4H9NO2	[M+H]+	Methyl 3-aminopropanoate	Amino acids and derivatives	4138-35-6	-	1.4967e+06	1.60741e+06	1.24666e+06	1.73728e+06	2.85958e+06
MW0109201	267.07	113.02	268.088	C12H16N2O3S	[M-H]-	Phenylalanylcysteine	Amino acids and derivatives	-	-	3.96966e+06	5.43253e+06	2.95358e+06	6.5381e+06	5.59284e+06
MWS201415	231.1	70.07	230.09	C9H14N2O5	[M+H]+	Pro-Asp	Amino acids and derivatives	85227-98-1	-	57595.8	52781.4	48194.8	56625.6	70282.1
pmb2591	245.09	203.08	246.1	C13H14N2O3	[M-H]-	N-Acetyl-L-Tryptophan	Amino acids and derivatives	1218-34-4	-	57881.5	6437.27	5092.29	ND	23231.6
MWS04491	114.05	68.05	113.048	C5H7NO2	[M+H]+	3,4-Dehydro-DL-proline	Amino acids and derivatives	3395-35-5	-	54796.6	33617.5	55112.5	105896	69783.1
mws0629	281.11	166.09	280.106	C13H16N2O5	[M+H]+	L-Aspartyl-L-Phenylalanine	Amino acids and derivatives	13433-09-5	-	27993.7	55962.1	29878	51998	33216.8
MWS201437	247.13	86.1	246.122	C10H18N2O5	[M+H]+	Leu-Asp	Amino acids and derivatives	32949-40-9	-	21454.4	10859.6	14437.1	14910.1	22741.2
Zmdp002216	261.14	86.1	260.137	C11H20N2O5	[M+H]+	L-γ-Glutamyl-L-leucine	Amino acids and derivatives	2566-39-4	-	18253.1	13836.1	11717.5	44996.3	17200.8
pmn001571	313.11	298.08	314.115	C18H18O5	[M-H]-	Agrimonolide	Coumarins	21499-24-1	-	983018	16559.4	2087.37	16711.6	220015
Zmpn002553	339.07	177.02	340.079	C15H16O9	[M-H]-	Cichoriin	Coumarins	531-58-8	C09206	149476	3258.78	4851.04	12770.9	67287.8
mws1015	339.072	177.019	340.079	C15H16O9	[M-H]-	Esculin (6,7-Dihydroxycoumarin-6-O-glucoside)*	Coumarins	531-75-9	C09264	149476	3258.78	4851.04	12770.9	67287.8
MWSmce024	355.096	193.047	354.095	C16H18O9	[M+H]+	Scopoletin-7-O-glucoside (Scopolin)	Coumarins	531-44-2	C01527	15000.8	2783	4183.78	7285.61	18849.1
pmb0382	339.09	177.05	338.079	C19H14O6	[M+H]+	O-Feruloyl 4-hydroxycoumarin	Coumarins	-	-	59270.6	113636	77967.3	151377	84212.7
Yalp002838	207.07	91.05	206.058	C11H10O4	[M+H]+	4-Methoxy-5-(hydroxymethyl)-2H-1-benzopyran-2-one	Coumarins	-	-	48435.9	69385.3	85007.5	ND	59095.6
Lmhn003439	367.1	193.06	368.111	C17H20O9	[M-H]-	Phellodenol H	Coumarins	917092-48-9	-	294838	156224	62312.5	350858	943933
Lmhn003990	367.1	191.07	368.111	C17H20O9	[M-H]-	Phellodenol E	Coumarins	778637-83-5	-	46101	27818.6	28352.5	64422.4	67885.7
Lmbn001162	339.074	177.023	340.079	C15H16O9	[M-H]-	Esculetin-7-O-glucoside*	Coumarins	-	-	133113	5017.27	ND	9691.76	53340
pmb1207	339.09	177.05	338.079	C19H14O6	[M+H]+	O-Feruloyl 3-hydroxycoumarin	Coumarins	-	-	275678	358566	382796	286145	362365
HX1367	147.04	91.06	146.037	C9H6O2	[M+H]+	coumarin	Coumarins	-	-	353609	316320	333733	332382	270606
Hmlp004943	625.18	317.07	624.169	C28H32O16	[M+H]+	Nitensoside B	Coumarins	-	-	140392	14792.3	2228	ND	42753.1
Zmln002252	223.03	149.03	224.032	C10H8O6	[M-H]-	Sideretin (5,7,8-Trihydroxy-6-methoxycoumarin)	Coumarins	-	C22007	251002	184930	194824	1.56002e+06	504839
Lhyp111010	301.03	273.04	300.027	C15H8O7	[M+H]+	Demethylwedelolactone	Coumarins	6468-55-9	-	586442	8608.92	4563	1673	441558
mws1668	187.04	131.05	186.032	C11H6O3	[M+H]+	Angelicin*	Coumarins	523-50-2	C09060	16522.6	23782.6	12293.4	11632.2	19429.4
MWSmce324	187.041	131.05	186.032	C11H6O3	[M+H]+	Psoralen*	Coumarins	66-97-7	C09305	16522.6	23782.6	12293.4	11632.2	19429.4
pmf0526	271.096	147.2	270.089	C16H14O4	[M+H]+	Isoimperatorin	Coumarins	482-45-1	C16976	42805.7	9286.83	7146.51	1835.78	15554.2
Qmzp101808	343.15	163.07	342.147	C20H22O5	[M+H]+	Avicennol	Coumarins	-	-	22494.7	16370.6	11862.8	13240.7	16534.3
Lmbp003208	385.116	223.063	384.106	C17H20O10	[M+H]+	Fraxidin-8-O-glucoside	Coumarins	-	-	6107.09	9333.03	13569.3	14372.3	10827.6
mws1013	177.02	133.03	178.027	C9H6O4	[M-H]-	Esculetin (6,7-Dihydroxycoumarin)	Coumarins	305-01-1	C09263	123958	179073	162288	150336	149260
Lahp004442	273.07	153.02	272.068	C15H12O5	[M+H]+	3,4-Dihydro-4-(4'-hydroxyphenyl)-5,7-dihydroxycoumarin	Coumarins	-	-	101879	35137.1	2375.95	3112.17	39794.3
HX1361	177.054	89.0381	176.047	C10H8O3	[M+H]+	7-Methoxycoumarin	Coumarins	531-59-9	C09268	107338	114348	78278.6	189815	104301
Hmhn006723	301.07	179.03	302.079	C16H14O6	[M-H]-	Disporopsin	Flavonoids	-	-	5.20554e+06	16094.9	2582.86	3500.7	1.00315e+06
Wbtn007603	299.06	284.03	300.063	C16H12O6	[M-H]-	9,11-dimethoxy-2h-[1,3]dioxolo[4,5-b]xanthen-10-one	Flavonoids	-	-	1.02743e+06	262396	47368.5	43029.4	270808
Ybnn006457	301.07	151	302.079	C16H14O6	[M-H]-	Artocarpanone	Flavonoids	-	-	1.94693e+07	72184.2	8006.38	6838.39	4.10711e+06
MWSHY0080	595.166	287.058	594.159	C27H30O15	[M+H]+	Luteolin-7-O-neohesperidoside (Lonicerin)	Flavonoids	25694-72-8	C12630	ND	88029.1	17248.9	9114.45	55964.1
Zmhn003257	299.06	284.04	300.063	C16H12O6	[M-H]-	5,7,2'-Trihydroxy-8-methoxyflavone	Flavonoids	-	-	1.07137e+06	262979	48625.9	42271.5	289039
Lmqn006260	301.04	151	302.043	C15H10O7	[M-H]-	2',3',4',5,7-Pentahydroxyflavone	Flavonoids	-	-	2.36877e+07	102543	15227.2	6459.49	5.00396e+06
Zbln005277	541.06	461.11	542.073	C22H22O14S	[M-H]-	C-Glucosyl-6-Chrysoeriol-O-Sulfate	Flavonoids	-	-	1.15541e+06	1692.49	3643.7	ND	153751
mws1329	463.09	301.04	464.096	C21H20O12	[M-H]-	Quercetin-7-O-glucoside	Flavonoids	491-50-9	C12639	1.66439e+07	35173	17105.4	11153.5	9.85141e+06
Zbsn004665	431.1	311.05	432.106	C21H20O10	[M-H]-	Apigenin-8-C-Glucoside (Vitexin)*	Flavonoids	3681-93-4	C01460	550360	33729.5	39870	61871.1	240999
mws1094	287.06	259.07	288.063	C15H12O6	[M-H]-	Aromadendrin (Dihydrokaempferol)	Flavonoids	480-20-6	C00974	57782.3	14680.1	1733.74	2360	27705.6
pme3514	301.04	151	302.043	C15H10O7	[M-H]-	Morin	Flavonoids	480-16-0	C10105	2.35436e+07	81369.7	16222.3	9426.21	5.26166e+06
Lmfn004065	433.078	300.029	434.085	C20H18O11	[M-H]-	Morin-3-O-arabinoside*	Flavonoids	-	-	146143	2620.94	1598.04	1154.19	197090
Lmfn004036	433.08	300.03	434.085	C20H18O11	[M-H]-	Morin-3-O-lyxoside*	Flavonoids	-	-	146143	2620.94	1598.04	1154.19	197090
Lmtn002997	493.1	331.05	494.106	C22H22O13	[M-H]-	Mearnsetin-3-O-glucoside	Flavonoids	-	-	338196	7205.34	4025.15	8162.68	331334
mws0914	271.06	151	272.068	C15H12O5	[M-H]-	3,5,7-Trihydroxyflavanone (Pinobanksin)	Flavonoids	548-82-3	C09826	405944	130088	6250.61	22162.1	181939
mws0066	315.051	151	316.058	C16H12O7	[M-H]-	Isorhamnetin; 3'-Methoxy-3,4',5,7-Tetrahydroxyflavone	Flavonoids	480-19-3	C10084	4.86434e+06	16998.7	1573.94	5056.79	951814
Lamn005183	479.16	317.1	480.164	C23H28O11	[M-H]-	Astraflavonoid C	Flavonoids	-	-	366190	14086.1	3300.68	11179.8	482212
Zmjp003179	581.15	449.107	580.142	C26H28O15	[M+H]+	Orientin-2''-O-xyloside	Flavonoids	-	-	131629	51631.6	30265.6	9893.56	44150.4
Zbsn009679	313.07	283.03	314.079	C17H14O6	[M-H]-	Velutin (5,4'-dihydroxy-7,3'-dimethoxyflavone)	Flavonoids	25739-41-7	-	228551	4905.17	2170.24	4075.96	50016.9
Zajn002491	451.12	289.07	452.132	C21H24O11	[M-H]-	catechin-4-β-D-galactopyranoside	Flavonoids	-	-	277825	11102.3	2137.23	15239	283796
ZINC3979037	271.06	253.05	212.047	C13H8O3	[M+CH3COO]-	2-Hydroxyxanthone	Flavonoids	1915-98-6	-	115094	15262.4	ND	3638.24	41258.8
mws0038	313.07	283.02	314.079	C17H14O6	[M-H]-	5,4'-Dihydroxy-3,7-dimethoxyflavone(Kumatakenin)	Flavonoids	3301-49-3	-	300667	6426.89	1816.33	5163.33	71092.9
Wbtn007183	315.05	300.03	316.058	C16H12O7	[M-H]-	methyl 4,8-dihydroxy-6-methoxy-9-oxo-9H-xanthene-3-carboxylate	Flavonoids	-	-	236182	17646.1	2989.7	3724.4	85762.2
HJN104	481.14	319.08	482.106	C21H22O13	[M-H]-	Dihydromyricetin-3-O-glucoside	Flavonoids	-	-	441983	5039.41	ND	ND	251338
mws0918	283.06	268.04	284.068	C16H12O5	[M-H]-	Prunetin (5,4'-Dihydroxy-7-methoxyisoflavone)	Flavonoids	552-59-0	C10521	66076.4	18411.9	14721.2	80906.1	31117.9
Lmbn005167	301.07	135.04	302.079	C16H14O6	[M-H]-	Ferreirin	Flavonoids	32898-79-6	C10419	73895.5	1607.67	ND	1666.2	23427.3
Jmgn004021	449.11	269.05	450.116	C21H22O11	[M-H]-	6-C-Glucosyl-2-Hydroxynaringenin	Flavonoids	-	-	234285	26983.8	8030.36	7615.73	700239
Lmnp102580	565.155	433.11	564.148	C26H28O14	[M+H]+	Apigenin-6-C-(2''-xylosyl)glucoside*	Flavonoids	-	-	128544	144598	191305	101228	167091
Lmnp202580	565.155	433.11	564.148	C26H28O14	[M+H]+	Apigenin-8-C-(2''-xylosyl)glucoside*	Flavonoids	-	-	128544	144598	191305	101228	167091
mws0091	463.09	300.03	464.096	C21H20O12	[M-H]-	Quercetin-3-O-glucoside (Isoquercitrin)	Flavonoids	482-35-9	C05623	1.95812e+07	34466.5	23021	12965.2	1.03286e+07
HJN087	433.12	271.06	434.121	C21H22O10	[M-H]-	Naringenin-4'-O-glucoside	Flavonoids	-	-	1.87398e+06	363360	6443.16	2741.35	1.03365e+06
mws0058	299.06	284.03	300.063	C16H12O6	[M-H]-	Diosmetin (5,7,3'-Trihydroxy-4'-methoxyflavone)	Flavonoids	520-34-3	C10038	1.06973e+06	256629	49826.1	45212.4	272387
Xmyn008071	299.06	284.03	300.063	C16H12O6	[M-H]-	Gnetifolin B	Flavonoids	140671-06-3	-	1.15648e+06	260519	51849.9	48140	299143
mws4113	353.14	295.06	354.147	C21H22O5	[M-H]-	3'-Hydroxy-4'-O-methylglabridin	Flavonoids	175554-11-7	-	3116.07	5044.96	4242.35	9666.61	6379.87
pme1611	433.11	313.07	434.121	C21H22O10	[M-H]-	Isohemiphloin	Flavonoids	3682-02-8	-	52748.6	429730	2407.14	886.275	144868
Lmdn007639	255.07	119.05	256.074	C15H12O4	[M-H]-	3,9-Dihydroxypterocarpan	Flavonoids	61135-91-9	C04271	40002.3	5238.98	4943.39	5726.26	24415.7
pmn001583	609.15	300.03	610.153	C27H30O16	[M-H]-	Quercetin-3-O-robinobioside	Flavonoids	52525-35-6	-	4.27012e+06	92946.3	16661.5	13925.1	2.67779e+06
HJN090	433.11	271.06	434.121	C21H22O10	[M-H]-	Butin-7-O-glucoside	Flavonoids	-	-	1.68879e+06	322574	3708.59	3511.73	999290
HJN089	431.1	268.04	432.106	C21H20O10	[M-H]-	Sophoricoside	Flavonoids	152-95-4	-	24252.8	22040.7	16048.8	24930.8	43156.3
mws1519	595.17	287.06	596.174	C27H32O15	[M-H]-	Eriodictyol-7-O-Rutinoside (Eriocitrin)	Flavonoids	13463-28-0	C09732	84626.1	3813.17	1494.09	2229.67	18542.7
MW0138857	655.18	287.06	655.166	C32H31O15+	[M+H]+	[(3S,6S)-6-[5,7-dihydroxy-2-(4-hydroxy-3,5-dimethoxyphenyl)chromenylium-3-yl]oxy-3,4,5-trihydroxyoxan-2-yl]methyl (E)-3-(3,4-dihydroxyphenyl)prop-2-enoate	Flavonoids	-	-	413180	8955.9	4797.52	7783.33	375255
Wbtn004512	465.1	303.05	466.111	C21H22O12	[M-H]-	1,8-dihydroxy-4,5-dimethoxy-3-{[(2s,3r,4s,5s,6r)-3,4,5-trihydroxy-6-(hydroxymethyl)oxan-2-yl]oxy}xanthen-9-one	Flavonoids	-	-	226129	20563.3	1977.61	ND	1.28323e+06
Zbsp003249	581.15	443.1	580.143	C26H28O15	[M+H]+	Orientin-6-C-arabinoside	Flavonoids	-	-	497821	74377	28969.9	25706.8	150705
Labn004865	433.11	271.06	434.121	C21H22O10	[M-H]-	Hydroxy isoliquiritigenin glucoside	Flavonoids	-	-	71001	ND	5652.06	8663.72	101921
pme0368	579.171	271.01	578.164	C27H30O14	[M+H]+	Apigenin-7-O-rutinoside (Isorhoifolin)*	Flavonoids	552-57-8	-	33244.1	284502	93186.7	59851.7	174771
Zbsp006822	527.15	331.08	526.148	C27H26O11	[M+H]+	Tricin-7-O-guaiacylglycerol*	Flavonoids	-	-	35307.5	7827.7	ND	6779.98	13583.4
pme1598	463.12	301.07	464.132	C22H24O11	[M-H]-	Hesperetin-5-O-glucoside	Flavonoids	69651-80-5	-	1.87696e+07	33239.3	23427.5	12491.5	1.19749e+07
Zmzp004111	317.06	302.04	316.058	C16H12O7	[M+H]+	Selagin	Flavonoids	-	-	112640	9720.61	ND	ND	49326.8
MW0127814	563.14	473.11	564.148	C26H28O14	[M-H]-	Isovitexin 2''-O-arabinoside	Flavonoids	53382-71-1	-	716094	695199	933302	522411	936033
Zbbn005905	339.12	309.08	340.131	C20H20O5	[M-H]-	(2S)-Abyssinone II	Flavonoids	-	-	14654.9	24061.6	5782.52	8346.43	18774.5
Lamp006064	639.19	331.08	638.185	C29H34O16	[M+H]+	3-[(3,4-dihydroxyphenyl)methylidene]-5,7-dihydroxy-6-methoxy-2h-1-benzopyran-4-one glucosyl rhamnoside	Flavonoids	-	-	826397	909633	259697	53063.8	408928
mws0920	301.04	151	302.043	C15H10O7	[M-H]-	Tricetin (5,7,3',4',5'-Pentahydroxyflavone)	Flavonoids	520-31-0	C10192	1.174e+06	26529	3924.48	7042.11	595531
Wbtn006810	287.05	135.04	288.063	C15H12O6	[M-H]-	6,7-dihydroxy-1,3-dimethoxyxanthen-9-one	Flavonoids	-	-	5.26028e+06	59360.3	2194.96	6193.34	2.04804e+06
Zbpp003559	505.13	301.07	505.134	C24H25O12+	[M]+	Peonidin-3-O-(6''-O-Acetyl)glucoside	Flavonoids	-	-	1.66769e+06	ND	ND	ND	675366
mws0044	303.05	125.02	304.058	C15H12O7	[M-H]-	Taxifolin(Dihydroquercetin)	Flavonoids	480-18-2	C01617	5.71055e+06	162254	6938.82	2807.09	2.95406e+06
Zbsn003878	563.15	353.07	564.148	C26H28O14	[M-H]-	Vicenin-3	Flavonoids	59914-91-9	-	2.98418e+06	2.57692e+06	4.4518e+06	2.43538e+06	4.15489e+06
mws1608	447.09	357.06	448.101	C21H20O11	[M-H]-	Luteolin-6-C-glucoside (Isoorientin)	Flavonoids	4261-42-1	C01821	2.44693e+06	26792.4	55661.2	30481.8	566310
Smhp004476	565.15	433.11	564.148	C26H28O14	[M+H]+	Isovitexin-2''-O-xyloside	Flavonoids	-	-	179336	104321	199142	191487	229550
Lamn006238	477.13	315.09	478.147	C23H26O11	[M-H]-	3,9-dihydroeucomnalin glucoside	Flavonoids	-	-	1.77188e+06	12264.1	2622.46	3758.56	843682
MWSHC2041	579.17	271.06	578.164	C27H30O14	[M+H]+	sophorabioside	Flavonoids	2945-88-2	-	73793.5	219931	31072.2	56149.8	177660
pmb0636	581.15	431.3	580.143	C26H28O15	[M+H]+	Orientin-7-O-arabinoside	Flavonoids	-	-	74882.7	27949	11760.9	14126.7	25939.1
Lmjp004941	301.071	286.047	300.063	C16H12O6	[M+H]+	3,5,4'-Trihydroxy-7-methoxyflavone (Rhamnocitrin)	Flavonoids	569-92-6	C17059	161400	29649.6	6285.52	4401.52	36357.2
Zblp002068	449.11	287.06	449.108	C21H21O11+	[M]+	Cyanidin-3-O-glucoside	Flavonoids	47705-70-4	C08604	1.63562e+07	15978.9	3070.91	5956.67	8.38135e+06
pmb3012	461.11	299.06	462.116	C22H22O11	[M-H]-	Chrysoeriol-7-O-glucoside	Flavonoids	19993-32-9	-	6.0879e+06	16430	17021.8	6788.63	3.93258e+06
mws1434	431.1	311.05	432.106	C21H20O10	[M-H]-	Apigenin-6-C-glucoside (Isovitexin)*	Flavonoids	38953-85-4	C01714	1.11887e+06	47473.4	78982.2	96623.4	577849
Lajp003377	579.15	127.04	578.142	C30H26O12	[M+H]+	Fisetinidol-(4α,6)-gallocatechin	Flavonoids	1262536-83-3	-	ND	399727	ND	3717.77	145444
Zmhp003514	301.07	286.05	300.063	C16H12O6	[M+H]+	6,7,8-Tetrahydroxy-5-methoxyflavone	Flavonoids	-	-	165302	30926.3	6771.81	4962.32	37062.2
Zmhn001036	433.11	271.06	434.121	C21H22O10	[M-H]-	Choerospondin	Flavonoids	81202-36-0	-	134272	31593.6	4389.77	4432.94	99577.9
pmb3002	607.167	299	608.174	C28H32O15	[M-H]-	Chrysoeriol-7-O-rutinoside	Flavonoids	-	-	261309	1.66868e+06	355777	157446	470365
Cmsp004086	303.09	229.08	302.079	C16H14O6	[M+H]+	Dihydrokaempferide	Flavonoids	137225-59-3	-	514547	3460.9	2784.67	3814.71	279000
Lmzp004885	331.08	315.05	330.074	C17H14O7	[M+H]+	Tricin (5,7,4'-Trihydroxy-3',5'-dimethoxyflavone)	Flavonoids	520-32-1	C10193	1.761e+06	67957.6	8204.38	6470.61	337911
Lmhp002800	641.17	317.07	640.164	C28H32O17	[M+H]+	2'-Hydoxy-5-methoxyGenistein-4',7-O-diglucoside	Flavonoids	-	-	79083	ND	ND	ND	18846.3
MWSslk146	595.167	433.122	594.159	C27H30O15	[M+H]+	4'-O-Glucosylvitexin	Flavonoids	38950-94-6	-	154558	41721.1	20311.1	52629.1	72401.5
Lmnp002584	625.18	463.13	624.169	C28H32O16	[M+H]+	Hispidulin-8-C-(2''-O-glucosyl)glucoside	Flavonoids	-	-	602175	52843	7033.81	49011.7	200685
Zbqn006065	285.04	133.03	286.048	C15H10O6	[M-H]-	3,5,7,2'-Tetrahydroxyflavone; Datiscetin	Flavonoids	480-15-9	C10036	201181	4510.36	2206.85	2333.54	76976.4
Zmpn002440	287.06	135.05	288.063	C15H12O6	[M-H]-	3,4,2',4',6'-Pentahydroxychalcone	Flavonoids	73692-51-0	C15525	4.52025e+06	50282.7	2265.07	3033.71	1.63054e+06
Zbnn006442	287.05	135.04	288.063	C15H12O6	[M-H]-	Eriodictyol (5,7,3',4'-Tetrahydroxyflavanone)	Flavonoids	552-58-9	C05631	1.01313e+06	10595.4	ND	1471.83	402547
Wbtn005483	333.06	165.02	334.069	C16H14O8	[M-H]-	1,3,6-trihydroxy-2,5,7-trimethoxyxanthen-9-one	Flavonoids	-	-	771610	1677.17	ND	2335.26	456893
Zmcp002924	611.16	287.05	611.161	C27H31O16+	[M]+	Cyanidin-3-O-(2''-O-glucosyl)glucoside*	Flavonoids	38820-68-7	C16306	2.49099e+07	90079.7	26216.6	26567.8	1.29848e+07
MWSHY0113	465.1	303.06	464.096	C21H20O12	[M+H]+	Quercetin-3-O-galactoside (Hyperin)*	Flavonoids	482-36-0	C10073	1.0233e+06	8659.57	11116.7	ND	237564
mws0895	431.1	269.05	432.106	C21H20O10	[M-H]-	Genistein-7-O-Glucoside (Genistin)	Flavonoids	529-59-9	C09126	23189	34233	29241.9	37977.4	55653.2
MWSHY0029	303.05	229.05	302.043	C15H10O7	[M+H]+	Quercetin	Flavonoids	117-39-5	C00389	283858	2111.1	1298.16	807.106	49945.4
Lmmn003398	489.11	285.04	490.111	C23H22O12	[M-H]-	Kaempferol-3-O-(6''-O-acetyl)glucoside	Flavonoids	-	-	12514.3	9806.22	7218.17	2322.57	8992.53
pmp000004	331.08	316.06	330.074	C17H14O7	[M+H]+	4',5,7-Trihydroxy-3',6-dimethoxyflavone (Jaceosidin)	Flavonoids	18085-97-7	-	502426	17389.2	3255.3	1175.82	86337.8
Lmyn006227	269.05	151	270.053	C15H10O5	[M-H]-	Galangin (3,5,7-Trihydroxyflavone)	Flavonoids	548-83-4	C10044	11234.2	9038.67	4723.47	10362.1	7106.1
mws0036	609.18	301.09	610.19	C28H34O15	[M-H]-	Hesperetin-7-O-rutinoside (Hesperidin)	Flavonoids	520-26-3	C09755	1.11773e+06	21292.1	4671.17	10256.3	290742
Zbcp002823	595.16	287.06	595.166	C27H31O15+	[M]+	Cyanidin-3-O-rutinoside (Keracyanin)	Flavonoids	28338-59-2	C08620	2.78396e+07	57471.1	5053.69	79711.1	1.26509e+07
Wahp006589	303.09	153.02	302.079	C16H14O6	[M+H]+	Homeriodictyol	Flavonoids	-	-	1.6472e+06	9926.48	ND	2443.08	438197
Hajp007218	301.071	286.049	300.063	C16H12O6	[M+H]+	5,7,3',5'-tetrahydroxy-6-methylfavanone	Flavonoids	-	-	164196	35076.6	5462.91	4221.64	41198
Hagn002504	355.07	85.03	356.09	C19H16O7	[M-H]-	5,7,5'-Trimethoxy-3',4'-methylenedioxyflavonoid	Flavonoids	-	-	36156.6	36268.3	32377.7	57732.2	37346.4
pmb0736	493.134	331.081	492.127	C23H24O12	[M+H]+	Tricin-7-O-Glucoside	Flavonoids	32769-01-0	-	420825	327150	288185	34266.6	276561
MWSHY0190	609.18	301.08	608.174	C28H32O15	[M+H]+	Diosmetin-7-O-rutinoside (Diosmin)*	Flavonoids	520-27-4	C10039	238022	957904	131929	38838.7	243680
Wtmp005173	579.17	271.06	578.164	C27H30O14	[M+H]+	5,7-dihydroxy-2-(4-hydroxyphenyl)-6-[(2S,4R,5S)-3,4,5-trihydroxy-6-[[(2R,3S,5R)-3,4,5-trihydroxy-6-methyloxan-2-yl]oxymethyl]oxan-2-yl]chromen-4-one	Flavonoids	-	-	50759.6	237077	56464.1	114839	181354
pmp000579	463.12	301.07	462.116	C22H22O11	[M+H]+	Diosmetin-7-O-galactoside*	Flavonoids	-	-	163376	177836	84421.2	30636.3	110280
Zblp002396	463.12	301.07	463.123	C22H23O11+	[M]+	Peonidin-3-O-glucoside	Flavonoids	68795-37-9	C12141	6.12731e+06	2229.67	ND	ND	2.89102e+06
Lcyp000689	611.16	287.06	611.161	C27H31O16+	[M]+	Cyanidin-3-O-gentiobioside*	Flavonoids	47845-44-3	-	2.3358e+07	66607.7	53120.9	24846.2	1.08421e+07
Hmgp002238	493.14	331.08	492.127	C23H24O12	[M+H]+	Jaceosidin-7-O-Glucoside	Flavonoids	25474-11-7	-	425517	375719	342702	37791.1	273317
Laxp005049	303.05	229.05	302.043	C15H10O7	[M+H]+	Bracteatin	Flavonoids	3260-50-2	C08577	383111	ND	ND	ND	166513
MW0139490	505.1	300.03	506.106	C23H22O13	[M-H]-	[6-[2-(3,4-Dihydroxyphenyl)-5,7-dihydroxy-4-oxochromen-3-yl]oxy-3,4,5-trihydroxyoxan-2-yl]methyl acetate*	Flavonoids	54542-51-7	-	523078	1980.77	ND	ND	236117
Hmln002199	505.1	300.03	506.106	C23H22O13	[M-H]-	Quercetin-3-O-(6''-O-acetyl)galactoside*	Flavonoids	-	-	523078	1980.77	ND	ND	236117
pme1201	273.08	167.03	274.084	C15H14O5	[M-H]-	Phloretin	Flavonoids	60-82-2	C00774	55161.8	3203.33	1031.46	810.475	11154.1
HJAP011	463.11	343.08	462.116	C22H22O11	[M+H]+	Chrysoeriol-8-C-glucoside (Scoparin)	Flavonoids	301-16-6	-	1.18301e+06	20296.3	7352.81	17717.8	224580
MWSHY0189	433.11	271.07	432.106	C21H20O10	[M+H]+	Apigenin-7-O-glucoside(Cosmosiin)	Flavonoids	578-74-5	C04608	22330.4	36657.9	21031.7	22160.7	54088.6
MW0138744	493.1	331.08	494.106	C22H22O13	[M-H]-	Laricitrin 3-galactoside	Flavonoids	-	-	575319	4464.95	3273.76	5501.19	314561
MWSHY0061	595.164	287.055	594.159	C27H30O15	[M+H]+	Kaempferol-3-O-neohesperidoside*	Flavonoids	32602-81-6	-	35881.7	69507.5	ND	ND	67637.7
mws0072	433.11	271.06	432.106	C21H20O10	[M+H]+	Apigenin-5-O-glucoside	Flavonoids	28757-27-9	-	18854.4	76718.8	35178.3	29801.6	51796
Lmmp002463	625.18	317.07	624.169	C28H32O16	[M+H]+	Sexangularetin-3-O-glucoside-7-O-rhamnoside	Flavonoids	-	-	140392	14792.3	2228	ND	42753.1
Lmsp004721	625.176	317.07	624.169	C28H32O16	[M+H]+	Tamarixetin-3-O-glucoside-7-O-rhamnoside	Flavonoids	-	-	140392	14792.3	2228	ND	42753.1
MW0139898	769.22	427.1	770.227	C34H42O20	[M-H]-	Typhaneoside	Flavonoids	-	-	15545.9	4784.19	5720.87	8375.27	72576.3
Lmpp003958	639.17	331.08	639.171	C32H31O14+	[M]+	Malvidin-3-O-(6''-O-p-coumaroyl)glucoside	Flavonoids	-	-	317028	1.43779e+06	242502	71549.4	457866
mws1179	433.11	271.07	434.121	C21H22O10	[M-H]-	Naringenin-7-O-glucoside (Prunin)	Flavonoids	529-55-5	C09099	544512	113593	1743.43	ND	334882
mws2627	317.07	285.04	316.058	C16H12O7	[M+H]+	Tamarixetin (3,3',5,7-Tetrahydroxy-4'-Methoxyflavone)	Flavonoids	603-61-2	C10188	570348	1381.85	470.023	706.394	106200
mws1292	565.16	409.09	564.148	C26H28O14	[M+H]+	Isoschaftoside	Flavonoids	52012-29-0	-	252195	249385	353277	187808	406760
mws1033	303.09	153.02	302.079	C16H14O6	[M+H]+	Homoeriodictyol	Flavonoids	446-71-9	C09756	1.22975e+06	7158.53	ND	1819.55	346297
MWSHY0017	273.08	153.02	272.068	C15H12O5	[M+H]+	Naringenin (5,7,4'-Trihydroxyflavanone)	Flavonoids	480-41-1	C00509	98978.5	26372.1	1306.55	3283.99	39651.8
Lmtp002474	565.16	427.1	564.148	C26H28O14	[M+H]+	Apigenin-6-C-(2''-glucosyl)arabinoside	Flavonoids	-	-	299810	184656	268964	147607	247894
MWSHY0049	303.09	177.05	302.079	C16H14O6	[M+H]+	Hesperetin	Flavonoids	520-33-2	C01709	785349	6304.01	ND	1259.51	201377
Smhp003736	581.14	413.08	580.143	C26H28O15	[M+H]+	carlinoside*	Flavonoids	59952-97-5	C10026	356086	178092	52371.8	26558	151884
Smhp103736	581.14	413.08	580.143	C26H28O15	[M+H]+	isocarlinoside*	Flavonoids	83151-90-0	-	356086	178092	52371.8	26558	151884
Lmpp003059	491.12	287.06	491.118	C23H23O12+	[M]+	Cyanidin-3-O-(6''-O-acetyl)glucoside	Flavonoids	-	-	832808	ND	ND	ND	315223
Lssp210437	301.07	286.05	300.063	C16H12O6	[M+H]+	3'-O-methylorobol	Flavonoids	36190-95-1	-	178008	35909.1	4612.01	5944.16	39076
MWSHC20110	301.07	286.05	300.063	C16H12O6	[M+H]+	8-Methoxyapigenin	Flavonoids	57096-02-3	-	178008	35909.1	4612.01	5944.16	39076
MWSHY0065	291.09	139.04	290.079	C15H14O6	[M+H]+	Catechin*	Flavonoids	154-23-4	C06562	100869	586803	6474.25	54276.8	375257
Hmzp004605	463.127	301.08	462.116	C22H22O11	[M+H]+	Ladanetin-6-O-β-D-glucosid	Flavonoids	-	-	256905	201428	37491.9	24399.2	85974.6
pmp000234	527.15	331.08	526.148	C27H26O11	[M+H]+	Salcolin A*	Flavonoids	369390-51-2	-	28698	8008.15	3715.77	5230.96	11903.6
Lmdp003286	465.102	303.061	464.095	C21H20O12	[M+H]+	Isohyperoside*	Flavonoids	35589-21-0	-	759558	6338.41	7228	ND	227454
MWSHY0069	301.07	286.049	300.063	C16H12O6	[M+H]+	Hispidulin (5,7,4'-Trihydroxy-6-methoxyflavone)	Flavonoids	1447-88-7	C10058	166844	37023.8	8481.21	4737.99	43206.1
Zbsp004510	477.14	327.09	476.132	C23H24O11	[M+H]+	Isoorientin 7,3'-dimethyl ether	Flavonoids	-	-	2.13616e+06	43772.5	37007	5370.45	481369
pmb3114	561.14	289.07	562.148	C30H26O11	[M-H]-	Epicatechin-epiafzelechin	Flavonoids	-	-	8377.36	33359.5	2229.67	1214.56	28087.8
Lmzn001894	461.07	285.04	462.08	C21H18O12	[M-H]-	Kaempferol-3-O-glucuronide	Flavonoids	22688-78-4	-	50394.7	4897.77	3747.59	4723.7	21377.6
pmb0678	771.21	177.1	770.206	C37H38O18	[M+H]+	Vitexin-7-O-(6''-feruloyl)glucoside	Flavonoids	-	-	29414.5	14600.7	23258.9	9531.11	9038.61
Hmgp002953	653.17	331.08	652.164	C29H32O17	[M+H]+	Tricin-7-O-(2''-O-rhamnosyl)galacturonide	Flavonoids	89915-54-8	-	141129	17956.4	5563	ND	33594.9
Cmxp005429	289.07	153.02	288.063	C15H12O6	[M+H]+	Okanin	Flavonoids	484-76-4	C08724	647797	10997.8	ND	692.329	237875
Lmnp002845	463.13	343.09	462.116	C22H22O11	[M+H]+	Hispidulin-8-C-glucoside	Flavonoids	-	-	1.72828e+06	33539.8	11659	21614.7	398187
Zbsp005544	831.23	331.08	830.227	C39H42O20	[M+H]+	Tricin-7-O-(2''-feruloyl)glucoside-5-O-glucoside	Flavonoids	-	-	4801.84	13902.3	9125.17	14769.3	21511.1
MWSHY0174	291.086	139.04	290.079	C15H14O6	[M+H]+	Epicatechin*	Flavonoids	490-46-0	C09727	94891.7	411628	8338.33	35728.6	270813
Zmsp004363	507.12	303.05	506.106	C23H22O13	[M+H]+	Quercetin-3-O-(6''-O-acetyl)glucoside	Flavonoids	-	-	67324.7	ND	ND	ND	24304.9
Lmsp004166	611.16	303.05	610.153	C27H30O16	[M+H]+	Quercetin-3-O-glucoside-7-O-rhamnoside*	Flavonoids	-	-	58252.5	4525.93	ND	ND	116403
Zbsp004301	611.16	303.05	610.153	C27H30O16	[M+H]+	Quercetin-7-O-rutinoside*	Flavonoids	147714-62-3	-	58252.5	4525.93	ND	ND	116403
Zmjp003291	595.168	433.116	594.158	C27H30O15	[M+H]+	Vitexin-2''-O-galactoside	Flavonoids	-	-	208313	37968.6	53659.9	44683.4	95512
mws1066	579.17	271.06	580.179	C27H32O14	[M-H]-	Naringenin-7-O-Rutinoside(Narirutin)*	Flavonoids	14259-46-2	C09793	15747.6	31848.1	11884.3	25392.4	33203.1
Lmgp004731	433.11	271.06	432.106	C21H20O10	[M+H]+	Genistein-7-O-galactoside	Flavonoids	-	-	32013.4	49305	11197.4	20229.1	51827.3
Lmsp004632	287.06	153.02	286.048	C15H10O6	[M+H]+	Scutellarein (5,6,7,4'-Tetrahydroxyflavone)	Flavonoids	529-53-3	C10184	13109.9	3338.33	ND	2661.16	31037.3
Lmmp002795	463.12	301.07	462.116	C22H22O11	[M+H]+	Pratensein-7-O-glucoside	Flavonoids	36191-03-4	-	180165	9161.32	1415.5	1630.25	71820.8
MWSmce498	579.169	271.07	578.164	C27H30O14	[M+H]+	Apigenin-7-O-neohesperidoside (Rhoifolin)*	Flavonoids	17306-46-6	C12627	33670.9	302809	64105.5	ND	197258
pmn001702	461.07	285.05	462.08	C21H18O12	[M-H]-	Tetahydroxyflavone-7-O-glucuronide	Flavonoids	-	-	48480.5	4450	3330.73	1721.52	25326.9
Cmyp002064	463.125	301.078	462.116	C22H22O11	[M+H]+	Yuanhuanin	Flavonoids	83133-14-6	-	178669	284528	87787.9	24989.2	105087
Wayn005861	601.06	301.04	602.07	C30H18O14	[M-H]-	Tricetin 5-(2''-dihydroxybenzoyl)hydroxyterephthalic acid	Flavonoids	-	-	4.04706e+06	13853.4	1743.86	830.888	740846
HJN051	623.16	315.05	624.169	C28H32O16	[M-H]-	Tamarixetin-3-O-rutinoside	Flavonoids	-	-	ND	58391.4	3633.3	18720.2	670591
Lmcp003402	479.12	317.06	478.111	C22H22O12	[M+H]+	Tamarixetin-3-O-glucoside (Tamarixin)	Flavonoids	27542-39-8	-	616603	3822.12	9395.74	ND	383112
mws1299	449.11	299.05	448.101	C21H20O11	[M+H]+	Luteolin-8-C-glucoside (Orientin)	Flavonoids	28608-75-5	C10114	612099	13994.1	8729.41	17224.8	116862
pmp000235	527.155	331.08	526.148	C27H26O11	[M+H]+	Salcolin B*	Flavonoids	-	-	51150.3	10917.5	1608.08	12452.2	17116.9
Zbnp004170	451.12	289.07	450.116	C21H22O11	[M+H]+	Eriodictyol-3'-O-glucoside	Flavonoids	-	-	44366.8	13474.3	ND	9844.89	21548.6
Zbsp004522	771.21	433.11	770.206	C37H38O18	[M+H]+	Isoscoparin-5-O-(6'''-p-coumaroyl)-glucopyranoside	Flavonoids	-	-	27021.4	15703.2	18562.2	10735.7	7934.62
MW0136827	285.04	199.04	286.048	C15H10O6	[M-H]-	7,3',4',5'-Tetrahydroxyflavone	Flavonoids	67858-31-5	-	448086	30454.5	ND	ND	264011
Zbsp006693	527.16	331.08	526.148	C27H26O11	[M+H]+	Tricin-5-O-guaiacylglycerol*	Flavonoids	-	-	28223.1	7360.47	1355.02	5807.85	9764.62
pmb0746	527.155	331.081	526.148	C27H26O11	[M+H]+	Tricin-4'-O-(guaiacylglycerol)ether*	Flavonoids	-	-	41324.7	7120.82	1355.09	8091.8	11847.2
Lmgp005868	639.17	301.07	638.164	C32H30O14	[M+H]+	Chrysoeriol-7-O-(6''-feruloyl)glucoside	Flavonoids	-	-	5634.67	10181	6949.94	445.604	5815.72
Zmxp004503	655.177	331.056	654.18	C29H34O17	[M+H]+	Tricin-5,7-O-diglucoside	Flavonoids	-	-	11957.9	9917.91	13962.9	8894.67	15751.6
Smbp004322	301.07	286.05	300.063	C16H12O6	[M+H]+	Scutevulin	Flavonoids	80713-32-2	-	205094	41270	8942.32	4887.84	47178.3
Lajp005753	493.133	331.083	492.127	C23H24O12	[M+H]+	5,3'-dihydroxy-6,7,4'-trimethoxyflavone-8-O-β-D-glucoside	Flavonoids	-	-	351403	279932	247170	24021.6	222008
MWSHY0162	627.16	303.06	626.148	C27H30O17	[M+H]+	Quercetin-3-O-sophoroside (Baimaside)	Flavonoids	18609-17-1	C12667	213488	ND	ND	5560	27919.6
pmb0738	699.192	331.081	698.185	C34H34O16	[M+H]+	Tricin-7-O-(2''-Sinapoyl)glucoside	Flavonoids	-	-	9819.37	19914.2	13897.9	2648.55	15484.1
mws0913	447.09	285.04	448.101	C21H20O11	[M-H]-	Kaempferol-3-O-galactoside (Trifolin)	Flavonoids	23627-87-4	C12626	487065	284074	73057.1	54924	507978
Zbsp003971	625.18	445.11	624.169	C28H32O16	[M+H]+	Chrysoeriol-6-C-glucoside-7-O-glucoside	Flavonoids	-	-	463354	32701.2	16165.1	31708.6	90513.7
Lmgp008448	317.1	167.03	316.095	C17H16O6	[M+H]+	5,4'-Dihydroxy-7,3'-dimethoxyflavanone	Flavonoids	66568-98-7	-	104660	68037.1	24503.3	4933.46	45461.5
MWS20189	301.07	286.05	300.063	C16H12O6	[M+H]+	Tectorigenin	Flavonoids	548-77-6	C10534	146822	26872.3	6694.1	3921.34	30061.4
Lcyp000678	493.132	331.082	492.127	C23H24O12	[M+H]+	Prudomenin	Flavonoids	-	-	280039	215257	146088	22093.4	158215
Zbsp007084	273.08	153.02	272.068	C15H12O5	[M+H]+	Butin; 7,3',4'-Trihydroxyflavanone	Flavonoids	492-14-8	C09614	121739	41376.5	2525.76	4356.35	48320.8
Zmxp002867	625.17	301.07	624.169	C28H32O16	[M+H]+	Chrysoeriol-5,7-di-O-glucoside	Flavonoids	-	-	191050	ND	12056.6	ND	79342.8
pmp001080	609.18	301.07	608.174	C28H32O15	[M+H]+	Diosmetin-7-O-Neohesperidoside (Neodiosmin)*	Flavonoids	38665-01-9	-	68356.7	340877	46283.6	12621.9	132137
pmp000120	463.12	427.1	462.116	C22H22O11	[M+H]+	Diosmetin-6-C-glucoside	Flavonoids	-	-	449925	5457.85	3338.33	6556.66	56827
Laxp003634	477.14	327.08	476.132	C23H24O11	[M+H]+	Swertisin 8-methyl ether	Flavonoids	-	-	2.04286e+06	24853.3	50756.1	4000.83	432559
Lmgp003803	655.19	331.08	654.18	C29H34O17	[M+H]+	5,7,4'-Trihydroxy-6,8-dimethoxyisoflavone-7-O-galactoside-rhamnose	Flavonoids	-	-	23486.2	22940.2	15138.8	10762.8	23614.2
pmb0713	655.187	331.081	654.18	C29H34O17	[M+H]+	Tricin-7-O-(2''-O-glucosyl)glucoside	Flavonoids	-	-	23486.2	22940.2	15138.8	10762.8	23614.2
Wbtp004753	303.05	229.05	302.043	C15H10O7	[M+H]+	1,2,3,7,8-pentahydroxy-6-methylanthracene-9,10-dione	Flavonoids	-	-	405185	2228	ND	6673	198323
pme2960	273.08	153.02	272.068	C15H12O5	[M+H]+	Naringenin chalcone; 2',4,4',6'-Tetrahydroxychalcone	Flavonoids	73692-50-9	C06561	118224	32925	2015.27	2707	57498
Lahp004593	493.13	331.08	492.127	C23H24O12	[M+H]+	Flavoyadorinin A	Flavonoids	-	-	396969	274381	247484	33886.8	209341
Lmsn002815	593.15	285.04	594.159	C27H30O15	[M-H]-	Kaempferol-3-O-rutinoside(Nicotiflorin)	Flavonoids	17650-84-9	C21833	13285.6	36433.7	5681.41	2424.51	31316.2
pmb0725	669.18	331.08	668.174	C33H32O15	[M+H]+	Tricin-7-O-(2''-feruloyl)glucoside	Flavonoids	-	-	13648.2	15133.1	24026.9	528.593	12548.5
mws0046	579.17	271.06	580.179	C27H32O14	[M-H]-	Naringenin-7-O-Neohesperidoside(Naringin)*	Flavonoids	10236-47-2	C09789	28341.7	23632.7	13112.6	15457.7	55101.5
MWSHC20100	527.16	331.08	526.148	C27H26O11	[M+H]+	lycopodone	Flavonoids	851385-04-1	-	29259.6	8686.4	886.856	4027.37	9246.77
Lmlp002990	595.166	313.07	594.159	C27H30O15	[M+H]+	Isosaponarin(Isovitexin-4'-O-glucoside)	Flavonoids	19416-87-6	-	166803	21160.6	ND	ND	60341.4
Hmcp001578	641.17	479.11	640.164	C28H32O17	[M+H]+	Isorhamnetin-3,7-O-diglucoside	Flavonoids	6758-51-6	-	212234	10545.7	7013.57	22082.8	115665
Hmmp004965	463.124	301.07	462.116	C22H22O11	[M+H]+	Diosmetin-7-O-glucoside*	Flavonoids	20126-59-4	-	190475	104375	65516.9	15040.7	88935.1
MWSslk254	595.166	287.06	594.159	C27H30O15	[M+H]+	Kaempferol-3-O-glucorhamnoside*	Flavonoids	40437-72-7	-	55416.5	71412.2	13012.4	7515.15	50153.3
HJAP026	625.18	463.13	624.169	C28H32O16	[M+H]+	Chrysoeriol-6-C-glucoside-4'-O-glucoside	Flavonoids	-	-	817150	54752.8	36437.2	57549.3	231931
Lmtp002642	565.16	457.11	564.148	C26H28O14	[M+H]+	Apigenin-8-C-(2''-glucosyl)arabinoside	Flavonoids	-	-	343993	272589	350075	253654	366864
pmp000239	595.13	505.09	594.122	C26H26O16	[M+H]+	Luteolin-6-C-(5''-glucuronyl)xyloside	Flavonoids	-	-	22381.1	16045.1	7375.37	9224.95	25008.3
Lmnp202682	595.17	463.13	594.159	C27H30O15	[M+H]+	5,7,4'-Trihydroxy-8-methoxyflavone-6-C-[Xylosyl-(1-2)]-glucoside	Flavonoids	-	-	42146.8	17853.3	12434.6	12532.8	27793.7
Lmnp102682	595.17	463.13	594.159	C27H30O15	[M+H]+	Hispidulin-8-C-(2''-O-xylosyl)glucoside	Flavonoids	-	-	42146.8	17853.3	12434.6	12532.8	27793.7
pmp000878	447.13	411.11	446.121	C22H22O10	[M+H]+	Swertisin	Flavonoids	6991-10-2	C17835	229071	26038.1	31922.5	4399.16	53641.9
Zbsp004404	447.13	297.08	446.121	C22H22O10	[M+H]+	Acacetin-6-C-glucoside	Flavonoids	-	-	493935	52702.4	96325.9	16453.3	208529
Zblp004717	625.174	317.07	624.169	C28H32O16	[M+H]+	3'-methoxyquercetin-3-O-L-rhamnosyl(1→2)-glucopyranoside	Flavonoids	-	-	66178	24973	ND	3895	70035.3
MWSHY0064	625.17	317.07	624.169	C28H32O16	[M+H]+	Isorhamnetin-3-O-neohesperidoside	Flavonoids	55033-90-4	-	66178	24973	ND	3895	70035.3
MW0134073	479.12	317.07	478.111	C22H22O12	[M+H]+	Isorhamnetin 3-galactoside	Flavonoids	6743-92-6	-	717694	6107.85	ND	4128.51	601731
Lmjp003295	479.118	317.073	478.111	C22H22O12	[M+H]+	6-Methoxykaempferol-3-O-glucoside	Flavonoids	63422-27-5	-	717694	6107.85	ND	4128.51	601731
Lmjp002906	479.12	317.07	478.111	C22H22O12	[M+H]+	Rhamnetin-3-O-Glucoside*	Flavonoids	27875-34-9	-	717694	6107.85	ND	4128.51	601731
Zbpp001992	479.12	317.07	478.111	C22H22O12	[M+H]+	Isorhamnetin-3-O-Glucoside*	Flavonoids	5041-82-7	-	717694	6107.85	ND	4128.51	601731
Lmpp003930	579.15	271.06	578.142	C30H26O12	[M+H]+	Apigenin-7-O-(6''-p-Coumaryl)glucoside	Flavonoids	-	-	35438.9	245611	47800.1	68967.3	285511
Lmjp003655	463.123	301.078	462.116	C22H22O11	[M+H]+	6-C-MethylKaempferol-3-glucoside	Flavonoids	-	-	139901	149364	66562	15790.1	105005
MWSHY0067	611.16	303.05	610.153	C27H30O16	[M+H]+	Quercetin-3-O-rutinoside (Rutin)*	Flavonoids	153-18-4	C05625	93261.7	4104.29	ND	ND	145539
Lmgp004959	639.19	331.08	638.185	C29H34O16	[M+H]+	Tricin-7-O-neohesperidoside*	Flavonoids	53766-40-8	-	3.31533e+06	1.06758e+06	296423	22114.6	738894
Hmgp003086	639.192	331.081	638.184	C29H34O16	[M+H]+	Tricin-7-O-rutinoside*	Flavonoids	-	-	3.31533e+06	1.06758e+06	296423	22114.6	738894
Lmgp004152	595.17	445.11	594.159	C27H30O15	[M+H]+	Diosmetin-8-C-(2''-O-arabinosyl)glucoside	Flavonoids	-	-	105662	26029.4	17406.7	8659.38	36048.9
mws0055	373.13	343.09	372.121	C20H20O7	[M+H]+	Tangeretin (4',5,6,7,8-Pentamethoxyflavone)	Flavonoids	481-53-8	C10190	9201.46	6266.07	5488.61	6284.98	5941.93
Hmgp002189	463.125	301.07	462.118	C22H22O11	[M+H]+	Hispidulin-7-O-glucoside(Homoplantaginin)	Flavonoids	17680-84-1	C17762	153796	140380	59520.6	20150.8	114607
Hmcn002743	417.15	181.04	418.163	C22H26O8	[M-H]-	Lirioresinol A	Lignans	-	-	193660	128810	7583.43	27619.6	81904.9
MWSHC20105	371.11	282.09	372.121	C20H20O7	[M-H]-	4-ketopinoresinol	Lignans	66288-89-9	-	14473.5	73584.8	12253.9	33856	36296
MW0010655	685.29	175.04	686.279	C32H46O16	[M-H]-	Secoisolariciresinol diglucoside	Lignans	158932-33-3	-	530322	556502	28660.4	114512	393262
Lazn004678	435.17	165.06	436.173	C22H28O9	[M-H]-	Syringylglycerol β-sinapyl ether	Lignans	-	-	39114	25151.5	ND	ND	35720.8
Hmln003169	387.14	329.14	388.152	C21H24O7	[M-H]-	Trachelogenin	Lignans	34209-69-3	C10891	101748	67250.3	63814.8	143882	102574
Lazn006152	343.15	105.03	342.147	C20H22O5	[M+H]+	Isoshonanin	Lignans	-	-	10187.9	10087.4	10694.9	9353.57	9833.11
Wbmn004986	581.223	401.159	582.231	C28H38O13	[M-H]-	Lyoniresinol-3α-O-glucoside	Lignans	-	-	72966.2	4314.81	3978.32	33009.6	82370
Ladn003077	533.17	371.11	534.174	C26H30O12	[M-H]-	Graminone A glucoside	Lignans	-	-	14696.5	12895	9086.22	4762.19	19560.9
Ladn005758	401.12	312.1	402.132	C21H22O8	[M-H]-	Graminone B	Lignans	161407-73-4	-	11944.1	20991.6	4988.86	11596.5	12761.7
Qahn005195	461.18	299.13	462.189	C24H30O9	[M-H]-	Magnolignan A-2-O-glucoside	Lignans	-	-	6.16687e+06	11646.6	17947.4	7168.47	3.60845e+06
HJN083	521.202	359.15	522.211	C26H34O11	[M-H]-	Lariciresinol-4'-O-glucoside	Lignans	143663-00-7	-	19118.6	12426.8	9192.27	10975	31255.2
Labn005411	521.2	89.02	522.21	C26H34O11	[M-H]-	Urolignoside	Lignans	131723-83-6	-	7286.85	2232.25	ND	4085.74	5712.94
Wbwp010459	343.15	163.07	342.147	C20H22O5	[M+H]+	5-[(2r,3s,4s,5s)-5-(2h-1,3-benzodioxol-5-yl)-3,4-dimethyloxolan-2-yl]-2-methoxyphenol	Lignans	-	-	22494.7	16370.6	11862.8	13240.7	16534.3
MWS20152	417.16	402.1	418.163	C22H26O8	[M-H]-	Syringaresinol	Lignans	21453-71-4	C10889	17588.7	10319.3	410.454	1224.92	7775.23
Hmgn004139	373.13	329.05	374.137	C20H22O7	[M-H]-	Isohydroxymatairesinol	Lignans	-	-	25842	17964.9	2765.46	3026.57	15371.9
Hmgn004693	371.11	327.03	372.121	C20H20O7	[M-H]-	8-Hydroxy-α-conidendrin	Lignans	-	-	13238.1	31394.3	9900.19	18250.2	26403.2
Wbwn009733	445.19	59.01	446.194	C24H30O8	[M-H]-	Isodunnianin	Lignans	144923-90-0	-	50985.2	52769.9	52381.1	53175	44485.1
Lmbn004240	329.23	199.13	330.241	C18H34O5	[M-H]-	9,10-Dihydroxy-12,13-epoxyoctadecanoic acid	Lipids	-	C14837	167582	68677.1	78090.9	292158	156745
pmn001689	311.223	223.172	312.23	C18H32O4	[M-H]-	9-Hydroxy-12-oxo-15(Z)-octadecenoic acid	Lipids	-	C21924	134370	198009	125635	202352	136412
pmb2791	309.21	209.05	310.214	C18H30O4	[M-H]-	9-Hydroperoxy-10E,12,15Z-octadecatrienoic acid	Lipids	111004-08-1	C16321	191206	204329	218754	196001	194701
pmb2786	293.21	235.17	294.219	C18H30O3	[M-H]-	9-Hydroxy-10,12,15-octadecatrienoic acid	Lipids	89886-42-0	C16326	67368.6	80937.9	42922.5	256299	120779
pmd0153	409.24	153	410.243	C19H39O7P	[M-H]-	LysoPA 16:0	Lipids	22002-85-3	C04036	954438	1.85031e+06	852264	2.04029e+06	1.88221e+06
Wafn011571	295.23	195.14	296.235	C18H32O3	[M-H]-	alpha-Hydroxylinoleic acid*	Lipids	57818-44-7	-	2.88027e+06	2.24435e+06	1.40175e+06	5.02711e+06	3.94362e+06
MWSslk132	285.21	223.21	286.214	C16H30O4	[M-H]-	Hexadecanedioic acid	Lipids	505-54-4	C19615	187431	156818	188051	188987	164555
pmn001694	329.23	229.15	330.241	C18H34O5	[M-H]-	9,10,13-Trihydroxy-11-Octadecenoic Acid	Lipids	29907-57-1	C14835	3.19168e+06	2.20805e+06	2.05098e+06	4.45336e+06	3.20529e+06
Lmyn007883	287.22	287.22	288.23	C16H32O4	[M-H]-	9,16-Dihydroxypalmitic acid	Lipids	38076-49-2	-	160410	462730	322452	736717	340538
MW0055437	313.24	295.23	314.246	C18H34O4	[M-H]-	Octadecanedioic acid	Lipids	871-70-5	-	91290.6	104824	97357.3	239422	121534
MWS2430	241.22	241.21	242.225	C15H30O2	[M-H]-	13-methylmyristic acid	Lipids	2485-71-4	-	321834	254682	260101	272834	288133
Zmpn003368	293.21	195.14	294.219	C18H30O3	[M-H]-	13S-Hydroxy-9Z,11E,15Z-octadecatrienoic acid	Lipids	87984-82-5	C16316	164086	27530.5	19143.5	433698	220209
Lmbn007891	313.24	183.14	314.246	C18H34O4	[M-H]-	Hydroxy ricinoleic acid	Lipids	-	-	468002	1.27407e+06	813057	1.18946e+06	1.0114e+06
pmb2643	225.19	207.18	226.193	C14H26O2	[M-H]-	Myristoleic acid	Lipids	544-64-9	C08322	8170.5	12107.2	10031.6	15875.7	14592.4
pmd0152	409.24	153	410.243	C19H39O7P	[M-H]-	LysoPA 16:0 (2n isomer)	Lipids	-	-	279274	454681	407656	507615	333627
pmf0297	297.32	183.21	298.324	C20H42O	[M-H]-	1-Eicosanol	Lipids	629-96-9	-	506357	1.21116e+06	554712	853519	1.03879e+06
Zbfn007626	504.31	279.23	505.317	C25H48NO7P	[M-H]-	1-Linoleoyl-2-Lysophosphatidic Acid Monobutylamine Ester	Lipids	-	-	181914	367771	267949	578342	405675
Zmyn004449	309.21	171.1	310.214	C18H30O4	[M-H]-	9-Hydroxy-12-oxo-10(E),15(Z)-octadecadienoic acid	Lipids	-	C21923	19412.6	31712	18125.9	98289.1	45049
Lmbn005369	295.23	195.14	296.235	C18H32O3	[M-H]-	13(S)-HODE;13(S)-Hydroxyoctadeca-9Z,11E-dienoic acid*	Lipids	10219-69-9	C14762	2.9895e+06	2.37689e+06	1.43699e+06	5.37571e+06	4.18371e+06
Hmqn003054	329.23	311.22	330.241	C18H34O5	[M-H]-	9,10,11-Trihydroxy-12-octadecenoic acid	Lipids	61911-67-9	-	197699	134045	124859	270100	198676
Lmqn008288	299.26	299.26	300.266	C18H36O3	[M-H]-	3-Hydroxyoctadecanoic Acid	Lipids	45261-96-9	-	4.47827e+06	4.95492e+06	4.78139e+06	4.81203e+06	4.58796e+06
Lmcn009122	253.22	235.21	254.225	C16H30O2	[M-H]-	(7Z)-Hexadecenoic acid*	Lipids	2416-19-5	-	13497.4	15150.3	18433	16793.6	21818
Waln010449	552.33	253.22	553.338	C26H52NO9P	[M-H]-	1-(2,3-dihydroxypropoxy)-3-(((2-(dimethylamino)ethoxy)(hydroxy)phosphoryl)oxy)propan-2-yl (E)-hexadec-9-enoate	Lipids	-	-	120619	433745	190520	310474	305066
Zmyn004732	293.21	185.12	294.219	C18H30O3	[M-H]-	2R-hydroxy-9Z,12Z,15Z-octadecatrienoic acid	Lipids	-	C16342	158951	136320	98414.7	317422	249952
Walp007214	290.27	88.08	289.262	C16H35NO3	[M+H]+	2-Aminohexadecane-1,5,6-triol	Lipids	-	-	7432.06	13889.4	11749.9	8991.74	19196.1
Lmbn005487	313.24	251.24	314.246	C18H34O4	[M-H]-	12,13-DHOME; (9Z)-12,13-Dihydroxyoctadec-9-enoic acid	Lipids	263399-35-5	C14829	88556.3	88673.4	92272.2	103265	87080.6
MWS5231	243.16	181.16	244.167	C13H24O4	[M-H]-	Tridecanedioic acid	Lipids	505-52-2	-	386195	383433	442859	398292	399288
mws0359	241.22	241.22	242.225	C15H30O2	[M-H]-	Pentadecanoic Acid	Lipids	1002-84-2	C16537	336045	220398	283824	321848	285256
Lmbn009444	297.24	183.14	298.251	C18H34O3	[M-H]-	Ricinoleic acid	Lipids	141-22-0	C08365	448911	1.16264e+06	504125	802456	1.00921e+06
pmb2787	293.21	275.2	294.219	C18H30O3	[M-H]-	9-Oxo-10E,12Z-octadecadienoic acid	Lipids	54232-59-6	C14766	82702.2	78860.1	52845.1	270643	116283
MWS1900	215.13	153.13	216.136	C11H20O4	[M-H]-	Undecanedioic acid	Lipids	1852-04-6	-	85171.1	100808	121069	202068	106988
pmb2804	311.22	171.14	312.23	C18H32O4	[M-H]-	13S-Hydroperoxy-9Z,11E-octadecadienoic acid	Lipids	33964-75-9	C04717	42007.7	74771.2	42135.5	164746	103595
pmb2640	199.17	199.17	200.178	C12H24O2	[M-H]-	Dodecanoic acid (Lauric acid)	Lipids	143-07-7	C02679	262508	266787	254808	262769	228372
Lmbn005923	277.22	59.01	278.225	C18H30O2	[M-H]-	Crepenynic acid	Lipids	2277-31-8	C07289	202024	352992	238250	392377	302966
Lmbn003970	329.23	211.14	330.241	C18H34O5	[M-H]-	9,12,13-TriHOME; 9(S),12(S),13(S)-Trihydroxy-10(E)-octadecenoic acid	Lipids	97134-11-7	C14833	5.02672e+06	3.49647e+06	3.29217e+06	6.99768e+06	5.08623e+06
mws0366	277.22	277.22	278.225	C18H30O2	[M-H]-	γ-Linolenic Acid	Lipids	506-26-3	C06426	5.13878e+07	8.30352e+07	5.85759e+07	9.05008e+07	7.52803e+07
Lmbn005662	295.23	171.1	296.235	C18H32O3	[M-H]-	9(10)-EpOME;(9R,10S)-(12Z)-9,10-Epoxyoctadecenoic acid	Lipids	16833-56-0	C14825	839206	752457	603689	2.52764e+06	1.35345e+06
Lmbn004685	311.22	223.17	312.23	C18H32O4	[M-H]-	5S,8R-DiHODE; (5S,8R,9Z,12Z)-5,8-Dihydroxyoctadeca-9,12-dienoate	Lipids	-	C20186	138860	226019	131796	217888	145335
Rfmb091	295.23	195.14	296.235	C18H32O3	[M-H]-	9S-Hydroxy-10E,12Z-octadecadienoic acid*	Lipids	15514-85-9	C14767	2.73956e+06	2.15868e+06	1.31992e+06	4.92832e+06	3.698e+06
mws0371	327.23	283.24	328.24	C22H32O2	[M-H]-	Cis-4,7,10,13,16,19-Docosahexaenoic Acid	Lipids	6217-54-5	C06429	13308.4	22048.4	10923.1	11803.5	16482.4
Zadn009075	311.22	223.17	312.23	C18H32O4	[M-H]-	Hydroperoxylinoleic acid	Lipids	34444-18-3	-	139014	220453	123382	213631	148687
pmb2799	295.23	195.14	296.235	C18H32O3	[M-H]-	12,13-Epoxy-9-Octadecenoic Acid	Lipids	6799-85-5	C14826	279406	263926	169298	885177	478439
MW0102895	313.24	295.23	254.225	C16H30O2	[M+CH3COO]-	Hexadecenoic acid	Lipids	-	-	40852.3	105763	56851.3	213288	113404
MWS80007	311.22	249.22	312.23	C18H32O4	[M-H]-	13-Hydroperoxy-9Z,11E-octadecadienoic acid	Lipids	23017-93-8	-	118254	60977.6	60744.7	153055	75301
pme2827	239.24	223.24	240.245	C16H32O	[M-H]-	Palmitaldehyde	Lipids	629-80-1	C00517	9.07769e+06	9.69871e+06	1.0693e+07	9.45707e+06	9.18869e+06
Lmbn005287	311.22	249.22	312.23	C18H32O4	[M-H]-	7S,8S-DiHODE; (9Z,12Z)-(7S,8S)-Dihydroxyoctadeca-9,12-dienoic acid	Lipids	143288-65-7	C07354	125536	64873.9	67090.9	157179	82920.2
Lmhp007840	534.36	184.07	533.348	C27H52NO7P	[M+H]+	LysoPC 19:2	Lipids	-	-	28047.5	124734	88857.2	172505	146863
MWS5235	299.26	253.25	300.266	C18H36O3	[M-H]-	12-Hydroxyoctadecanoic acid	Lipids	106-14-9	-	55630.6	70071.7	67982.9	71314.1	58813.4
MWSslk133	257.18	195.18	258.183	C14H26O4	[M-H]-	1,14-Tetradecanedioic Acid	Lipids	821-38-5	-	93561.1	104526	104392	99036.3	91788.5
mws0396	281.25	281.25	282.256	C18H34O2	[M-H]-	Elaidic Acid*	Lipids	112-79-8	C01712	2.69439e+07	3.27846e+07	2.37243e+07	36861891	3.79622e+07
Zmyn004676	293.21	113.1	294.219	C18H30O3	[M-H]-	17-Hydroxylinolenic acid	Lipids	-	C16346	1.22747e+06	443366	268383	1.26338e+06	869324
mws1491	279.233	279.233	280.24	C18H32O2	[M-H]-	Linoleic acid	Lipids	60-33-3	C01595	3.1663e+07	4.41097e+07	3.68706e+07	5.07133e+07	4.05374e+07
Lmsp010763	353.27	261.22	352.261	C21H36O4	[M+H]+	Monolinolenin*	Lipids	75685-85-7	-	66089.3	43663.2	42090.2	142692	82206.1
mws0752	185.15	185.16	186.162	C11H22O2	[M-H]-	Undecylic Acid	Lipids	112-37-8	C17715	1.93297e+06	1.60954e+06	2.31364e+06	1.71031e+06	1.88302e+06
pmd0155	437.27	153	438.275	C21H43O7P	[M-H]-	LysoPA 18:0	Lipids	22002-86-4	-	17600.4	19803.3	14303.4	41365.2	31783.8
MWSHC20163	255.24	255.24	256.24	C16H32O2	[M-H]-	Cetostearic acid	Lipids	-	-	4.04053e+07	4.25755e+07	4.11435e+07	4.69921e+07	4.00465e+07
Hmqn004825	293.21	275.2	294.219	C18H30O3	[M-H]-	Rabdosia acid A	Lipids	-	-	88602.3	75831.5	52710.1	259764	113154
WaYp007548	230.25	62.06	229.241	C14H31NO	[M+H]+	2-Aminotetradecan-1-ol*	Lipids	-	-	10001.9	13599.8	11102.2	11131.7	15691.9
Rfmb087	311.22	293.21	312.23	C18H32O4	[M-H]-	9-Hydroxy-13-oxo-10-octadecenoic Acid	Lipids	-	-	91275.4	120750	98357.7	247305	218995
Waln011704	580.36	281.25	581.369	C28H56NO9P	[M-H]-	1-(2,3-dihydroxypropoxy)-3-(((2-(dimethylamino)ethoxy)(hydroxy)phosphoryl)oxy)propan-2-yl (Z)-14-Octadecenoic Acid	Lipids	-	-	977924	630250	437942	1.42019e+06	1.20261e+06
MWS0552	239.2	223.03	240.209	C15H28O2	[M-H]-	Cis-10-Pentadecenoic Acid(C15:1)	Lipids	84743-29-3	-	154953	151235	159981	156823	155217
Lcsp013328	324.29	62.06	323.282	C20H37NO2	[M+H]+	linoleoyl ethanolamine	Lipids	68171-52-8	-	226527	198791	97293.2	129175	297376
pmb1650	279.23	149.13	278.225	C18H30O2	[M+H]+	Octadeca-11E,13E,15Z-trienoic acid	Lipids	25575-00-2	-	3.67553e+06	2.82157e+06	3.00209e+06	2.99879e+06	2.9744e+06
Lmbn005443	293.21	235.17	294.219	C18H30O3	[M-H]-	13-KODE; (9Z,11E)-13-Oxooctadeca-9,11-dienoic acid	Lipids	54739-30-9	C14765	61473.9	73597.9	44906.1	259770	99489
Lmmn004951	329.23	171.1	330.241	C18H34O5	[M-H]-	2-Hydroxy-4-methyl-3-undecanoyloxypentanoic acid methyl ester	Lipids	-	-	3.44001e+06	1.88936e+06	1.38605e+06	5.18663e+06	3.34462e+06
Lmyn012331	281.25	281.25	282.256	C18H34O2	[M-H]-	Petroselinic acid*	Lipids	593-39-5	C08363	2.17686e+07	2.88552e+07	2.08036e+07	3.18541e+07	3.28897e+07
mws2623	281.25	281.25	282.256	C18H34O2	[M-H]-	11-Octadecanoic acid(Vaccenic acid)*	Lipids	506-17-2	C21944	2.15665e+07	3.03278e+07	2.11911e+07	3.11975e+07	3.06762e+07
Wagn012030	653.38	397.14	654.383	C31H58O14	[M-H]-	2-Palmitoyl-Sn-Glycerol 3-O-Diglucoside	Lipids	-	-	120806	101040	68318.1	165302	211774
pmn001686	287.22	241.22	288.23	C16H32O4	[M-H]-	10,16-Dihydroxypalmitic acid	Lipids	3233-90-7	C08285	8508.25	26102.8	14964.9	39065.3	19450.1
pmb2228	538.39	184.07	537.379	C27H56NO7P	[M+H]+	LysoPC 19:0	Lipids	108273-88-7	-	249260	1.11857e+06	403747	959887	812394
MWS20033	333.21	289.22	334.214	C20H30O4	[M-H]-	20-Carboxyarachidonic Acid	Lipids	79551-84-1	-	18006	14128.1	14250.3	14063.2	15198.4
Wagn011658	653.38	397.14	654.383	C31H58O14	[M-H]-	1-Palmitoyl-Sn-Glycerol 3-O-Diglucoside	Lipids	-	-	21855	11787.4	14342.4	24371	15917.7
WaYp007721	290.27	242.25	289.262	C16H35NO3	[M+H]+	2-Aminohexadecane-1,16,16-triol	Lipids	-	-	52709.6	82484.1	53953.5	46356.4	100370
MWS80006	311.22	293.21	312.23	C18H32O4	[M-H]-	9-Hydroperoxy-9Z,11E-Octadecadienoic Acid	Lipids	-	-	46365.9	31474.2	30079.6	56932.2	33520.4
Lmmn003323	271.23	225.22	272.235	C16H32O3	[M-H]-	2-Hydroxyhexadecanoic acid*	Lipids	764-67-0	-	3.77886e+06	481950	257464	586406	1.45739e+06
Walp007190	362.33	300.29	361.319	C20H43NO4	[M+H]+	2-AminoicoSane-1,5,7,19-tetraol	Lipids	-	-	607564	1.54735e+06	1.06276e+06	977305	1.30514e+06
Lmhp007598	534.36	184.07	533.348	C27H52NO7P	[M+H]+	LysoPC 19:2(2n isomer)	Lipids	-	-	52550.1	96535.8	67074.6	121702	79396.7
Lmfp009701	353.27	261.22	352.261	C21H36O4	[M+H]+	Glycerol 9(E),11(Z),13(E)-octadecatrienoyl ester	Lipids	-	-	64875.4	40729.9	44164.7	146187	86515.2
Lcsp012679	322.27	62.06	321.267	C20H35NO2	[M+H]+	linolenoylethanolamine	Lipids	-	-	9199.05	5182.35	2327.11	3964.89	9165.79
Walp004906	262.24	88.08	261.23	C14H31NO3	[M+H]+	2-Aminotetradecane-1,11,13-triol	Lipids	-	-	16484.2	8928.27	12689.6	9626.21	27610.8
pmd0157	509.29	153	510.296	C24H47O9P	[M-H]-	LysoPG 18:1	Lipids	-	-	10062.5	9474.92	7825.63	20921.7	17653
MEDP1345	576.33	502.29	517.317	C26H48NO7P	[M+CH3COO]-	LysoPC(18:3(9Z,12Z,15Z))	Lipids	-	-	592463	1.81474e+06	752144	2.09531e+06	1.20517e+06
pmf0293	269.29	209.23	270.292	C18H38O	[M-H]-	1-Octadecanol	Lipids	112-92-5	-	1.52494e+06	1.59664e+06	1.64767e+06	1.63281e+06	1.54148e+06
pmn001691	327.22	291.2	328.225	C18H32O5	[M-H]-	9,12,13-Trihydroxy-10,15-octadecadienoic acid	Lipids	-	-	41826.4	27001.8	22915.3	98836.5	54368.5
Wcdp005073	318.3	60.05	317.293	C18H39NO3	[M+H]+	4-Hydroxysphinganine; Phytosphingosine	Lipids	554-62-1	C12144	972318	562490	616462	598856	1.50928e+06
Waln013216	299.26	141.13	300.266	C18H36O3	[M-H]-	10-Hydroxystearic Acid	Lipids	638-26-6	-	4796.77	5512.44	4856.63	6642.89	5455.67
Zbfn013528	271.23	225.22	272.235	C16H32O3	[M-H]-	(R)-Beta-Hydroxypalmitic Acid*	Lipids	-	-	4.01746e+06	473392	263696	612032	1.43947e+06
Walp013004	337.27	263.24	336.266	C21H36O3	[M+H]+	Glycidyl Linoleate	Lipids	24305-63-3	-	13505.6	3825.65	4823.76	7166.81	11878.7
Lmhp011549	550.39	184.07	549.379	C28H56NO7P	[M+H]+	LysoPC 20:1	Lipids	-	-	71944.7	68622.7	51719.5	107527	134600
MWSmce689	293.25	95.09	292.24	C19H32O2	[M+H]+	Methyl linolenate	Lipids	301-00-8	-	14392.2	2953.99	3720.63	6012.32	14798
mws1488	255.23	237.22	256.24	C16H32O2	[M-H]-	Palmitic acid	Lipids	57-10-3	C00249	170663	181112	186238	212893	179292
MW0014090	271.23	197.19	272.235	C16H32O3	[M-H]-	3-Hydroxyhexadecanoic acid	Lipids	2398-34-7	-	55598.1	61754.2	60435.1	69246.3	56168.4
Wcdp010162	353.27	261.22	352.261	C21H36O4	[M+H]+	1-Monolinolenoyl-Rac-Glycerol	Lipids	18465-99-1	-	51079.8	17537.2	ND	38558.4	52355.7
pmb2789	309.21	209.05	310.214	C18H30O4	[M-H]-	13S-Hydroperoxy-6Z,9Z,11E-octadecatrienoic acid	Lipids	121107-97-9	-	144316	162979	171090	165408	152163
MWS20018	335.22	127.08	336.23	C20H32O4	[M-H]-	8,9-Dihydroxy-5,11,14,17-eicosatetraenoic acid	Lipids	867350-87-6	-	3534.84	11054.6	7195.41	9272.45	7604.04
Wafn015217	327.291	59.0142	328.298	C20H40O3	[M-H]-	Hydroxyicosanoic Acid	Lipids	-	-	11982.2	74677.1	70952.7	18807.9	41169.4
WaYn010475	552.33	253.22	553.338	C26H52NO9P	[M-H]-	2-(2,3-dihydroxypropoxy)-3-(((2-(dimethylamino)ethoxy)(hydroxy)phosphoryl)oxy)propan-2-yl (E)-hexadec-9-enoate	Lipids	-	-	97551.3	223912	175262	211922	226931
ML10195036	300.3	60.05	299.282	C18H37NO2	[M+H]+	3-Dehydrosphinganine	Lipids	16105-69-4	C02934	21118	16375.9	14255.3	14698.7	30882.9
MWSHC20116	355.28	81.07	354.277	C21H38O4	[M+H]+	10,12-Octadecadienoic acid,2,3-dihydroxypropyl ester,(10E,12Z)-	Lipids	1908475-46-6	-	29765.6	68454.3	23682.8	27149	42975.9
Lmhp010515	510.36	184.07	509.348	C25H52NO7P	[M+H]+	LysoPC 17:0(2n isomer)	Lipids	-	-	34699.7	40597.1	27192.2	41172.9	53747.7
WaYn011395	580.36	281.25	581.369	C28H56NO9P	[M-H]-	2-(2,3-dihydroxypropoxy)-3-(((2-(dimethylamino)ethoxy)(hydroxy)phosphoryl)oxy)propan-2-yl (Z)-14-Octadecenoic Acid	Lipids	-	-	834697	680424	426314	1.0564e+06	881481
pmb0876	454.29	313.27	453.286	C21H44NO7P	[M+H]+	LysoPE 16:0	Lipids	53862-35-4	-	465512	735740	507794	533386	836482
Lmhp011562	353.27	261.22	352.261	C21H36O4	[M+H]+	1-α-Linolenoyl-glycerol*	Lipids	-	-	63352.3	36359.8	38012.1	143491	79876.1
mws5045	215.17	169.16	216.173	C12H24O3	[M-H]-	12-Hydroxydodecanoic acid	Lipids	505-95-3	C08317	11571.7	12402.9	11695	14552.5	10689.9
MWS0952	380.26	78.96	381.264	C18H40NO5P	[M-H]-	Dihydrosphingosine-1-Phosphate	Lipids	19794-97-9	C01120	3988.05	6366.98	6115.79	19308.5	8404.36
WaYp006462	290.27	228.23	289.262	C16H35NO3	[M+H]+	2-Aminohexadecane-1,5,15-triol	Lipids	-	-	113992	50835.6	54469.4	39708.7	140092
MW0015472	328.25	98.99	327.241	C18H33NO4	[M+H]+	9-nitro-9E-octadecenoic acid	Lipids	-	-	135932	135574	163242	147184	141668
Lmhp008763	452.28	311.26	451.27	C21H42NO7P	[M+H]+	LysoPE 16:1(2n isomer)	Lipids	-	-	70089.2	124963	96350.1	104025	108160
Lmbn006152	279.23	59.01	280.24	C18H32O2	[M-H]-	(9Z,11E)-Octadecadienoic acid	Lipids	2540-56-9	C04056	265574	423010	311489	478179	413283
Lmhp011388	353.269	261.221	352.261	C21H36O4	[M+H]+	2-α-Linolenoyl-glycerol*	Lipids	55268-58-1	-	65129.9	37678.5	42518.6	142228	84680.9
Lmhp008801	476.28	335.26	475.27	C23H42NO7P	[M+H]+	LysoPE 18:3	Lipids	-	-	404061	615937	541318	788900	524728
Zbfn008434	515.32	279.23	516.33	C27H48O9	[M-H]-	1-O-Linoleoyl-3-O-galactopyranosyl-L-glycerol	Lipids	-	-	52617.4	55634.6	60369.9	218850	237651
Waln011009	578.34	279.23	579.354	C28H54NO9P	[M-H]-	2-(2,3-dihydroxypropoxy)-3-(((2-(dimethylamino)ethoxy)(hydroxy)phosphoryl)oxy)propyl (11Z,14Z)-octadeca-11,14-dienoate*	Lipids	-	-	3.49695e+06	5.74297e+06	5.18423e+06	6.99026e+06	5.9974e+06
Lmhp010514	506.32	365.31	505.317	C25H48NO7P	[M+H]+	LysoPE 20:2(2n isomer)	Lipids	-	-	4825.96	5862.28	4343.65	8144.96	9616.64
Zmyn005384	299.26	253.26	300.266	C18H36O3	[M-H]-	2R-Hydroxyoctadecanoic Acid	Lipids	26633-48-7	C03042	326692	201008	136664	247134	330882
Waln010743	578.35	279.23	579.354	C28H54NO9P	[M-H]-	1-(2,3-dihydroxypropoxy)-3-(((2-(dimethylamino)ethoxy)(hydroxy)phosphoryl)oxy)propan-2-yl (11Z,14Z)-octadeca-11,14-dienoate*	Lipids	-	-	3.14156e+06	6.34176e+06	4.52592e+06	6.74603e+06	5.22016e+06
pmb0874	478.29	337.27	477.286	C23H44NO7P	[M+H]+	LysoPE 18:2(2n isomer)	Lipids	-	-	333924	633358	418174	662248	598060
pmp001281	522.36	184.07	521.348	C26H52NO7P	[M+H]+	LysoPC 18:1	Lipids	-	-	464005	614210	361353	585729	640747
Walp008255	390.36	328.32	389.351	C22H47NO4	[M+H]+	2-aminodocoSane-1,5,7,21-tetraol	Lipids	-	-	196834	82665	86435	110267	325240
Waln010192	576.33	277.22	577.338	C28H52NO9P	[M-H]-	2-(2,3-dihydroxypropoxy)-3-(((2-(dimethylamino)ethoxy)(hydroxy)phosphoryl)oxy)propyl (8E,11Z,14Z)-octadeca-8,11,14-trienoate*	Lipids	-	-	190052	260518	239495	489723	253709
Walp007738	288.25	88.08	287.246	C16H33NO3	[M+H]+	14-Amino-15-hydroxy-11-methylpentadecanoic acid	Lipids	-	-	50316.2	48357.7	44921.6	40383.2	42364.4
Walp008102	302.31	88.08	301.298	C18H39NO2	[M+H]+	2-Aminooctadecane-1,4-diol	Lipids	-	-	459818	185233	252413	261109	831650
MWSprf135	365.341	283.263	366.35	C24H46O2	[M-H]-	Nervonic Acid	Lipids	506-37-6	C08323	288253	321550	554361	572994	408080
Lmyn005812	675.36	397.14	676.367	C33H56O14	[M-H]-	Gingerglycolipid A	Lipids	145937-22-0	-	14129.5	28957	18260.7	126632	52117.3
Lmhp112042	355.28	263.24	354.277	C21H38O4	[M+H]+	1-Linoleoylglycerol	Lipids	2277-28-3	-	5189.48	1690.94	1037.49	3196.79	4010.29
pmd0132	496.34	184.07	495.332	C24H50NO7P	[M+H]+	LysoPC 16:0(2n isomer)	Lipids	-	-	2.18783e+06	2.53336e+06	1.75904e+06	2.12552e+06	2.64968e+06
pmd0147	548.37	184.07	547.364	C28H54NO7P	[M+H]+	LysoPC 20:2	Lipids	-	-	51887.3	70914.9	60990.2	95646.3	98343.8
Waln009920	576.33	277.22	577.338	C28H52NO9P	[M-H]-	1-(2,3-dihydroxypropoxy)-3-(((2-(dimethylamino)ethoxy)(hydroxy)phosphoryl)oxy)propan-2-yl (8E,11Z,14Z)-octadeca-8,11,14-trienoate*	Lipids	-	-	168587	170084	184761	329716	284428
WaYn011606	568.36	269.25	569.369	C27H56NO9P	[M-H]-	1-(2,3-dihydroxypropoxy)-3-(((2-(dimethylamino)ethoxy)(hydroxy)phosphoryl)oxy)propan-2-yl heptadecanoate	Lipids	-	-	5305.61	5458.66	2571.65	6284.39	11663.6
pmp001273	520.34	184.07	519.332	C26H50NO7P	[M+H]+	LysoPC 18:2	Lipids	-	-	1.59237e+06	2.4361e+06	1.82165e+06	2.32484e+06	2.29287e+06
pmd0130	468.31	184.07	467.301	C22H46NO7P	[M+H]+	LysoPC 14:0	Lipids	20559-16-4	-	707695	2.07526e+06	854872	1.43053e+06	1.52351e+06
Lmhp010190	522.36	184.07	521.348	C26H52NO7P	[M+H]+	LysoPC 18:1(2n isomer)	Lipids	-	-	441778	276604	190113	386536	377900
pmd0146	548.37	184.07	547.364	C28H54NO7P	[M+H]+	LysoPC 20:2(2n isomer)	Lipids	-	-	46298.1	68738	57277.4	92562.3	95209.7
Walp007095	230.25	62.06	229.241	C14H31NO	[M+H]+	2-Amino-7-methyltridecan-1-ol*	Lipids	-	-	7143.01	14128.7	8843.12	6011.11	15799.2
Walp012785	337.27	263.24	336.266	C21H36O3	[M+H]+	(Oxiran-2-yl)methyl octadeca-9,12-dienoate	Lipids	856386-19-1	-	13571.1	4192.82	5585.24	8008.47	12608.5
MW0140176	317.21	116.93	318.219	C20H30O3	[M-H]-	15-HEPE	Lipids	88852-33-9	-	17483.9	17352.2	17067.4	14919.9	15259.6
Lmhp010757	506.32	365.31	505.317	C25H48NO7P	[M+H]+	LysoPE 20:2	Lipids	-	-	5261.4	6706.06	5338.01	8851.49	8383.28
mws0289	480.31	339.29	479.301	C23H46NO7P	[M+H]+	LysoPE 18:1	Lipids	89576-29-4	-	1.5074e+06	1.87172e+06	1.16891e+06	1.87316e+06	2.15381e+06
mws0120	258.11	104.11	257.103	C8H20NO6P	[M+H]+	Choline Alfoscerate	Lipids	28319-77-9	C00670	6.56933e+06	5.2274e+06	4.26744e+06	4.90351e+06	5.68355e+06
Lmhp009497	502.29	361.27	501.286	C25H44NO7P	[M+H]+	LysoPE 20:4	Lipids	-	-	6181.3	14624.7	8385.78	11549.3	10880.7
Wcdp007360	496.34	184.07	495.332	C24H50NO7P	[M+H]+	LysoPC 16:0	Lipids	17364-16-8	-	2.24546e+06	2.51228e+06	1.80508e+06	2.16338e+06	2.61667e+06
mws0126	524.37	184.07	523.364	C26H54NO7P	[M+H]+	LysoPC 18:0	Lipids	19420-57-6	-	3.07534e+06	2.55818e+06	2.06514e+06	5.17769e+06	5.74241e+06
Zmyn005252	285.24	239.24	286.251	C17H34O3	[M-H]-	3-Hydroxy-palmitic acid methyl ester	Lipids	51883-36-4	C11849	145068	41177	18376.7	30739.8	49437.9
pmp001251	520.34	184.07	519.332	C26H50NO7P	[M+H]+	LysoPC 18:2(2n isomer)	Lipids	-	-	1.53588e+06	2.29757e+06	1.78403e+06	2.33204e+06	2.2054e+06
Lmhp009590	508.34	184.07	507.332	C25H50NO7P	[M+H]+	LysoPC 17:1	Lipids	-	-	58276.3	102939	67280	108206	116897
mws0361	253.217	235.19	254.225	C16H30O2	[M-H]-	Palmitoleic Acid*	Lipids	373-49-9	C08362	25618.6	25158.8	26066.4	25204.1	29590.2
pmp001264	274.27	256.27	273.267	C16H35NO2	[M+H]+	Hexadecylsphingosine	Lipids	-	-	1.34595e+06	2.7564e+06	1.74636e+06	1.85761e+06	3.0746e+06
WaYp007695	334.3	242.25	333.288	C18H39NO4	[M+H]+	2-Aminooctadecane-1,16,18,18-tetraol	Lipids	-	-	22022.9	46803.9	49374.3	31872.6	67249.3
MEDL00392	580.36	506.33	521.348	C26H52NO7P	[M+CH3COO]-	1-(9Z-octadecenoyl)-sn-glycero-3-phosphocholine	Lipids	19420-56-5	-	1.79566e+06	2.58085e+06	1.58618e+06	3.78607e+06	2.90023e+06
Hmqp005411	297.243	81.07	296.234	C18H32O3	[M+H]+	9-Oxo-12Z-Octadecenoic acid	Lipids	112543-32-5	-	25395.6	18056.6	13928.2	47942.9	32697.4
pmb2636	335.22	253.18	336.23	C20H32O4	[M-H]-	8,15-Dihydroxy-5,9,11,13-eicosatetraenoic acid	Lipids	77667-08-4	-	43553.2	43829.4	61913.7	52302.2	43012.7
Lmhp009129	482.32	184.07	481.317	C23H48NO7P	[M+H]+	LysoPC 15:0(2n isomer)	Lipids	-	-	857902	1.55449e+06	715004	857130	1.416e+06
MW0015283	335.22	317.21	336.23	C20H32O4	[M-H]-	8S,15S-dihydroxy-5Z,9E,11Z,13E-eicosatetraenoic acid	Lipids	80234-65-7	-	124178	48545.6	11832.9	12088.4	51910.8
pmd0136	524.37	184.07	523.364	C26H54NO7P	[M+H]+	LysoPC 18:0(2n isomer)	Lipids	-	-	592014	538993	358408	1.03534e+06	1.01127e+06
pmb0864	426.26	285.24	425.254	C19H40NO7P	[M+H]+	LysoPE 14:0	Lipids	-	-	2.20962e+06	7.30236e+06	3.02089e+06	4.88927e+06	6.41139e+06
pmb0889	279.23	95.09	278.225	C18H30O2	[M+H]+	Punicic acid (9Z,11E,13Z-octadecatrienoic acid)	Lipids	544-72-9	C08364	747458	496540	325131	845682	777215
pmb0856	480.31	339.29	479.301	C23H46NO7P	[M+H]+	LysoPE 18:1(2n isomer)	Lipids	-	-	761123	415605	387222	691523	640336
pmb2260	480.31	184.07	479.301	C23H46NO7P	[M+H]+	LysoPC 15:1	Lipids	-	-	217474	513977	372704	352670	426071
pmb0863	492.31	184.07	491.301	C24H46NO7P	[M+H]+	LysoPC 16:2(2n isomer)	Lipids	-	-	94852.6	178278	180722	238780	227016
Lmhp008833	494.32	184.07	493.317	C24H48NO7P	[M+H]+	LysoPC 16:1(2n isomer)	Lipids	-	-	862226	1.98418e+06	1.24037e+06	1.70505e+06	1.79832e+06
Lmhp009187	440.28	299.26	439.27	C20H42NO7P	[M+H]+	LysoPE 15:0	Lipids	-	-	47270.1	85391.6	43969.8	51911.5	87667.3
pmn001606	309.28	309.28	310.287	C20H38O2	[M-H]-	Eicosenoic acid	Lipids	26764-41-0	C16526	2.06345e+06	3.93037e+06	2.96157e+06	3.00768e+06	3.40989e+06
Lmhp008885	440.28	299.26	439.27	C20H42NO7P	[M+H]+	LysoPE 15:0(2n isomer)	Lipids	-	-	51070.7	86049.7	45721	58056	82773.3
Yalp008047	291.23	93.07	290.225	C19H30O2	[M+H]+	Methyl 12-phenyldodecanoate	Lipids	38795-65-2	-	6620.88	1381.46	2130.8	4618.51	6696.34
Lmhp009034	452.28	311.26	451.27	C21H42NO7P	[M+H]+	LysoPE 16:1	Lipids	-	-	75453.4	148626	120366	119838	136136
Wcsn011371	349.23	267.23	350.246	C21H34O4	[M-H]-	1-Stearidonoyl-Glycerol	Lipids	-	-	41184.8	60502.4	67582.4	110257	80281
pmb0865	518.32	184.07	517.317	C26H48NO7P	[M+H]+	LysoPC 18:3(2n isomer)	Lipids	-	-	4.81048e+06	9.91056e+06	6.12647e+06	1.13295e+07	8.57011e+06
pmp001270	494.32	184.07	493.317	C24H48NO7P	[M+H]+	LysoPC 16:1	Lipids	76790-27-7	-	735507	1.89825e+06	996009	1.34514e+06	1.70293e+06
pmb2319	482.32	184.07	481.317	C23H48NO7P	[M+H]+	LysoPC 15:0	Lipids	108273-89-8	-	672037	1.25429e+06	588548	724153	1.21137e+06
pmb0881	478.29	337.27	477.286	C23H44NO7P	[M+H]+	LysoPE 18:2	Lipids	-	-	439725	868760	623382	778961	679045
pma1303	492.31	184.07	491.301	C24H46NO7P	[M+H]+	LysoPC 16:2	Lipids	-	-	88903.6	177092	170014	205977	199296
Hmqp005455	297.24	81.07	296.235	C18H32O3	[M+H]+	15(R)-Hydroxylinoleic Acid	Lipids	177931-23-6	-	23091.3	20032.7	13276.5	45361.4	33936.5
Lmhp010908	536.37	184.07	535.364	C27H54NO7P	[M+H]+	LysoPC 19:1	Lipids	-	-	11017	12360.8	5927.37	8242.81	13492.1
Waln011524	554.35	255.23	555.354	C26H54NO9P	[M-H]-	1-(2,3-dihydroxypropoxy)-3-(((2-(dimethylamino)ethoxy)(hydroxy)phosphoryl)oxy)propan-2-yl palmitate*	Lipids	-	-	5.83083e+06	9.25784e+06	7.4492e+06	1.02294e+07	1.00503e+07
Zmjn004133	311.22	293.21	312.23	C18H32O4	[M-H]-	9S-Hydroperoxy-10E,12Z-octadecadienoic acid	Lipids	5502-91-0	C14827	84225.3	89008	48219.8	299270	130238
pmb0854	518.32	184.07	517.317	C26H48NO7P	[M+H]+	LysoPC 18:3	Lipids	-	-	5.17702e+06	9.92295e+06	6.58142e+06	1.2161e+07	9.33285e+06
pmb0880	482.32	341.31	481.317	C23H48NO7P	[M+H]+	LysoPE 18:0(2n isomer)	Lipids	-	-	15450.1	20039	11682.5	17639.6	26945.2
Hmyn007168	483.27	255.23	484.28	C22H45O9P	[M-H]-	LysoPG 16:0	Lipids	-	-	2.4601e+06	4.55657e+06	4.10894e+06	7.12594e+06	5.92805e+06
Walp007043	274.27	88.08	273.267	C16H35NO2	[M+H]+	2-Aminohexadecane-1,4-diol*	Lipids	-	-	1.38168e+06	2.65997e+06	1.78346e+06	1.76116e+06	2.93865e+06
Walp007192	406.35	300.29	405.345	C22H47NO5	[M+H]+	2-aminodocoSane-1,6,19,20,21-pentaol	Lipids	-	-	77120	215363	158879	124977	223845
Zmzn003953	309.2	227.2	310.214	C18H30O4	[M-H]-	13(s)-hydroperoxy-(9z,11e,15z)-octadecatrienoic acid	Lipids	67597-26-6	C04785	4.17159e+06	9.07404e+06	7.21043e+06	8.99176e+06	8.00685e+06
WaYp005128	262.24	200.2	261.23	C14H31NO3	[M+H]+	2-Aminotetradecane-1,5,13-triol	Lipids	-	-	75174.1	50149.6	32039.3	36317.9	106287
pmb0862	440.28	184.07	439.27	C20H42NO7P	[M+H]+	LysoPC 12:0	Lipids	20559-18-6	-	361704	1.34502e+06	509512	1.14923e+06	1.00192e+06
pmb2406	510.36	184.07	509.348	C25H52NO7P	[M+H]+	LysoPC 17:0	Lipids	50930-23-9	-	168915	172920	106458	167736	287359
Lmhp008718	506.32	184.07	505.317	C25H48NO7P	[M+H]+	LysoPC 17:2	Lipids	-	-	36403.1	75022.8	53046.2	85983.4	83905.4
MW0012723	361.24	279.23	362.246	C22H34O4	[M-H]-	19,20-DiHDPA	Lipids	-	-	4.41187e+06	7.83661e+06	1.0286e+07	1.31407e+07	1.06673e+07
Lmhp008589	476.28	335.26	475.27	C23H42NO7P	[M+H]+	LysoPE 18:3(2n isomer)	Lipids	-	-	411859	687678	557404	785279	626347
pmb2165	412.25	184.07	411.239	C18H38NO7P	[M+H]+	LysoPC 10:0	Lipids	22248-63-1	-	99026.1	278978	153958	348993	219162
Lmhp009464	466.29	325.27	465.286	C22H44NO7P	[M+H]+	LysoPE 17:1(2n isomer)	Lipids	-	-	58445.2	9285.4	3580.47	1282.94	11912.7
pmd0160	454.29	313.27	453.286	C21H44NO7P	[M+H]+	LysoPE 16:0(2n isomer)	Lipids	-	-	524962	696261	500473	536672	770242
Lmhp009769	466.29	325.27	465.286	C22H44NO7P	[M+H]+	LysoPE 17:1	Lipids	-	-	9407.84	5761.51	4849.76	5848.66	8481.96
Walp004752	218.21	88.08	217.204	C12H27NO2	[M+H]+	2-Aminododecane-1,4-diol	Lipids	-	-	44367.5	41130.2	45831.5	43577.8	58533.5
Walp006011	246.24	88.08	245.236	C14H31NO2	[M+H]+	2-Aminotetradecane-1,4-diol	Lipids	-	-	48449.5	31857.7	29485	23006.1	63076.6
Lmqn008975	433.23	152.99	434.243	C21H39O7P	[M-H]-	PA(18:2/0:0)	Lipids	-	-	96607.2	34212.5	14763	102650	139315
Lmyn006011	677.38	397.13	678.383	C33H58O14	[M-H]-	Gingerglycolipid B	Lipids	88168-90-5	-	162234	279776	174789	520838	312121
MWS2673	339.25	121.1	338.246	C20H34O4	[M+H]+	5,6-DiHETrE[(±)5,6-dihydroxy-8Z,11Z,14Z-eicosatrienoic acid]	Lipids	213382-49-1	C14772	50115	29062.4	22710.4	41145.9	38847.8
Lmhp008337	426.26	285.24	425.254	C19H40NO7P	[M+H]+	LysoPE 14:0(2n isomer)	Lipids	-	-	1.7941e+06	6.90627e+06	2.55546e+06	4.02934e+06	6.3933e+06
Lmyn006221	679.39	397.13	680.398	C33H60O14	[M-H]-	Gingerglycolipid C	Lipids	-	-	16318.3	23466.5	8521.67	34070.3	21793.4
Waln011222	554.34	255.23	555.354	C26H54NO9P	[M-H]-	2-(2,3-dihydroxypropoxy)-3-(((2-(dimethylamino)ethoxy)(hydroxy)phosphoryl)oxy)propyl palmitate*	Lipids	-	-	2.44582e+06	4.14647e+06	2.74452e+06	5.17639e+06	5.52622e+06
Lmhp008440	438.26	297.24	437.254	C20H40NO7P	[M+H]+	LysoPE 15:1	Lipids	-	-	4073.73	16730.4	18124.3	12709.1	15958
pmd0143	552.4	184.07	551.395	C28H58NO7P	[M+H]+	LysoPC 20:0	Lipids	108341-80-6	-	2741.28	4488.83	2544.69	6339.17	4627.71
pmb0883	482.32	341.31	481.317	C23H48NO7P	[M+H]+	LysoPE 18:0	Lipids	69747-55-3	-	33571.6	33904.4	22319.2	52219.7	81892
Lmhp009349	502.29	361.27	501.286	C25H44NO7P	[M+H]+	LysoPE 20:4(2n isomer)	Lipids	-	-	6658.58	15286.3	8932.03	11224.6	11236.5
Lmhp008273	438.26	297.24	437.254	C20H40NO7P	[M+H]+	LysoPE 15:1(2n isomer)	Lipids	-	-	9559.27	17829.4	17687.3	10756.1	15986.4
Lmyn011997	337.31	337.31	338.318	C22H42O2	[M-H]-	Erucic acid	Lipids	112-86-7	C08316	25634.8	45624.1	86212.6	134094	86860.1
Lmhp010162	468.31	327.29	467.301	C22H46NO7P	[M+H]+	LysoPE 17:0	Lipids	-	-	4856.96	5069.43	3715.27	3627.79	6261.21
pmb0296	357.3	265.25	356.293	C21H40O4	[M+H]+	1-Oleoyl-Sn-Glycerol	Lipids	129784-87-8	-	51301.7	31656.7	27891	62504.7	36349.9
Zmfn000481	535.04	323.03	536.044	C14H22N2O16P2	[M-H]-	Uridine-5'-Diphosphate-D-Xylose	Nucleotides and derivatives	3616-06-6	C00190	84778.7	27336.5	15645.6	109329	134164
mws1060	267.07	135.03	268.081	C10H12N4O5	[M-H]-	9-(Arabinosyl)hypoxanthine	Nucleotides and derivatives	7013-16-3	-	819037	624334	373265	1.9248e+06	1.46629e+06
Lmqn000780	606.08	384.98	607.082	C17H27N3O17P2	[M-H]-	Uridine 5'-diphospho-N-acetylglucosamine	Nucleotides and derivatives	528-04-1	C00043	225150	74351.8	118738	344193	212838
mws0874	346.06	211	347.063	C10H14N5O7P	[M-H]-	3'-Adenylic Acid	Nucleotides and derivatives	84-21-9	C01367	58964.5	20887.9	31402.7	61876.5	37254
mws0668	283.07	151.03	284.076	C10H12N4O6	[M-H]-	Xanthosine	Nucleotides and derivatives	146-80-5	C01762	915942	583126	703070	1.34254e+06	818249
pmb0374	136.06	119.04	135.054	C5H5N5	[M+H]+	2-Aminopurine	Nucleotides and derivatives	452-06-2	-	1.0831e+06	802434	1.26298e+06	2.04187e+06	1.31426e+06
Zmmp002106	120.08	77.04	119.07	C3H9N3O2	[M+H]+	4-methyl-1,5,2,3-dioxadiazinan-2-amine	Nucleotides and derivatives	-	-	3.2554e+06	2.52167e+06	2.3307e+06	3.96507e+06	3.14494e+06
pmc0066	333.06	137.05	332.052	C10H13N4O7P	[M+H]+	2'-Deoxyinosine-5'-monophosphate	Nucleotides and derivatives	3393-18-8	C06196	2.37267e+07	1.80569e+07	1.19358e+07	1.58246e+07	2.07932e+07
MWS2027	129.03	69	128.022	C4H4N2O3	[M+H]+	Barbituric acid;Malonylurea;2,4,6-Pyrimidinetrione	Nucleotides and derivatives	67-52-7	C00813	274398	191638	131648	206183	171094
pmb0532	349.05	137.05	348.047	C10H13N4O8P	[M+H]+	Inosine 5'-monophosphate	Nucleotides and derivatives	131-99-7	C00130	178265	74851	85374.8	150168	139079
pmb0981	348.07	136.06	347.063	C10H14N5O7P	[M+H]+	Adenosine 5'-monophosphate	Nucleotides and derivatives	61-19-8	C00020	1.26732e+06	463557	560738	1.26114e+06	850425
MWSHC2054	136.06	119.04	135.054	C5H5N5	[M+H]+	Adenine	Nucleotides and derivatives	73-24-5	C00147	816636	335986	417658	3.10592e+06	1.94084e+06
pmb2922	565.05	323.03	566.055	C15H24N2O17P2	[M-H]-	Uridine 5'-diphospho-D-glucose	Nucleotides and derivatives	133-89-1	C00029	161437	59849.9	18382.5	47419.9	283931
pme1474	298.1	136.06	297.09	C11H15N5O3S	[M+H]+	5'-Deoxy-5'-(methylthio)adenosine	Nucleotides and derivatives	2457-80-9	C00170	167289	91783.6	84062.2	5.78469e+06	1.29856e+06
pme2879	141.03	123.02	142.038	C5H6N2O3	[M-H]-	5-Hydroxymethyluracil	Nucleotides and derivatives	4433-40-3	C03088	35906.3	22577.1	25481.1	50779.1	30377.5
pme3337	384.12	252.07	383.108	C14H17N5O8	[M+H]+	Succinyladenosine	Nucleotides and derivatives	4542-23-8	-	1.01815e+06	457580	262740	476652	703191
pme3007	402.99	158.93	404.002	C9H14N2O12P2	[M-H]-	Uridine 5'-diphosphate	Nucleotides and derivatives	27821-45-0	C00015	18816.8	12457.9	18719.5	29034.5	17309.7
pme1119	269.09	137.05	268.081	C10H12N4O5	[M+H]+	Inosine	Nucleotides and derivatives	58-63-9	C00294	71110.9	55746	50557.1	40806.3	51537.8
pmb0530	664.12	136.06	663.109	C21H27N7O14P2	[M+H]+	Nicotinic acid adenine dinucleotide	Nucleotides and derivatives	53-84-9	C00003	70050.9	47809.4	77103.3	85611.5	89328.8
pme0183	152.06	135.03	151.049	C5H5N5O	[M+H]+	Isoguanine	Nucleotides and derivatives	3373-53-3	-	234870	98713	116787	253048	240259
pmb0964	366.18	204.12	365.17	C16H23N5O5	[M+H]+	Isopentenyladenine-7-N-glucoside	Nucleotides and derivatives	-	-	1.35841e+06	1.76137e+06	1.76352e+06	1.62962e+06	1.53946e+06
pme3188	323.03	211	324.036	C9H13N2O9P	[M-H]-	Uridine 5'-monophosphate	Nucleotides and derivatives	58-97-9	C00105	126846	41905.3	79865.4	181559	113808
mws0248	243.06	110.02	244.07	C9H12N2O6	[M-H]-	Uridine	Nucleotides and derivatives	58-96-8	C00299	1.50669e+06	1.05384e+06	1.56634e+06	1.59084e+06	1.63984e+06
pme0256	151.03	108.02	152.033	C5H4N4O2	[M-H]-	Xanthine	Nucleotides and derivatives	69-89-6	C00385	134250	53558.5	24104.5	282795	163255
MWS5083	455.1	96.97	456.105	C17H21N4O9P	[M-H]-	Flavin Single Nucleotide(FMN)	Nucleotides and derivatives	6184-17-4	C00061	12363.2	12972.5	7531.89	25084.5	19612.7
mws0884	328.05	134.05	329.053	C10H12N5O6P	[M-H]-	Cyclic 3',5'-Adenylic acid	Nucleotides and derivatives	60-92-4	C00575	16885	3780.34	2929.05	27026.4	21045.3
Hmhp001812	282.12	136.06	281.112	C11H15N5O4	[M+H]+	2'-O-Methyladenosine	Nucleotides and derivatives	2140-79-6	-	112172	29413.9	12347.1	33015.4	41174
pme1109	152.06	135.03	151.049	C5H5N5O	[M+H]+	Guanine	Nucleotides and derivatives	73-40-5	C00242	605264	177941	257686	537752	564530
Wayn002636	365.13	203.08	366.142	C17H22N2O7	[M-H]-	N-(1-Deoxy-1-fructosyl)Tryptophan	Nucleotides and derivatives	-	-	49498.2	52876	50249.6	76098.8	58113.6
MWS4525	166.07	124.05	165.065	C6H7N5O	[M+H]+	6-O-methylguanine	Nucleotides and derivatives	20535-83-5	-	43471	35922	32121.7	36320.7	29823.9
Zmyp000878	284.1	152.06	283.092	C10H13N5O5	[M+H]+	Crotonoside; 2-Hydroxyadenosine	Nucleotides and derivatives	1818-71-9	C08432	770572	370625	530429	661144	691631
pme3184	332.08	136.06	331.068	C10H14N5O6P	[M+H]+	2'-Deoxyadenosine-5'-monophosphate	Nucleotides and derivatives	653-63-4	C00360	94657.3	32018.3	29188	49654.9	67731.4
mws0255	112.05	95.02	111.043	C4H5N3O	[M+H]+	Cytosine	Nucleotides and derivatives	71-30-7	C00380	162613	212766	206523	135919	190965
Zmsp001773	268.11	136.07	267.097	C10H13N5O4	[M+H]+	9-Alpha-Ribofuranosyladenine	Nucleotides and derivatives	-	-	984605	581502	991776	1.5303e+06	1.08248e+06
pme0033	137.05	119.04	136.038	C5H4N4O	[M+H]+	Hypoxanthine	Nucleotides and derivatives	68-94-0	C00262	153641	86649.4	ND	124618	294655
pme0230	268.1	136.06	267.097	C10H13N5O4	[M+H]+	Adenosine	Nucleotides and derivatives	58-61-7	C00212	1.00853e+06	552819	895189	1.43002e+06	988888
mws0847	150.08	133.05	149.07	C6H7N5	[M+H]+	1-Methyladenine	Nucleotides and derivatives	5142-22-3	C02216	21708.6	19004.8	26275.4	30656.6	35214.1
MWSmce613	489.12	264.04	488.107	C14H26N4O11P2	[M+H]+	Citicoline	Nucleotides and derivatives	987-78-0	C00307	201058	165626	178131	181349	226526
MWS2984	153.05	136.03	152.045	C4H4N6O	[M+H]+	8-Azaguanine	Nucleotides and derivatives	134-58-7	-	101299	27483.8	4530.84	135490	103204
Zmjp000966	268.106	136.062	267.097	C10H13N5O4	[M+H]+	Vidarabine	Nucleotides and derivatives	5536-17-4	-	916007	532797	942247	1.34153e+06	954124
pme3968	166.07	149.05	165.065	C6H7N5O	[M+H]+	7-Methylguanine	Nucleotides and derivatives	578-76-7	C02242	13017.4	5691.35	4447.62	10322.8	10092
pme1373	306.05	110.04	307.057	C9H14N3O7P	[M-H]-	2'-Deoxycytidine-5'-monophosphate	Nucleotides and derivatives	1032-65-1	C00239	20948.5	23531.1	32964	24131	22040.9
mws1715	252.11	136.06	251.102	C10H13N5O3	[M+H]+	Cordycepin (3'-Deoxyadenosine)	Nucleotides and derivatives	73-03-0	C08431	162015	148422	28733.6	102765	112461
pmc0281	400.15	136.06	399.139	C15H21N5O8	[M+H]+	Ribosyladenosine	Nucleotides and derivatives	-	-	52791.4	63728	42308.2	86663.2	79191.1
MWSmce116	252.1	136.06	251.102	C10H13N5O3	[M+H]+	5'-Deoxyadenosine	Nucleotides and derivatives	4754-39-6	C05198	241725	197709	52184.3	130014	166524
pme3967	312.13	180.09	311.123	C12H17N5O5	[M+H]+	2-(Dimethylamino)guanosine	Nucleotides and derivatives	2140-67-2	-	37802	13434.7	6099.71	27371.4	20201.3
Lmcp002302	312.13	180.09	311.123	C12H17N5O5	[M+H]+	N6-(2-Hydroxyethyl)adenosine	Nucleotides and derivatives	4338-48-1	-	37802	13434.7	6099.71	27371.4	20201.3
pme1178	284.1	152.06	283.092	C10H13N5O5	[M+H]+	Guanosine	Nucleotides and derivatives	118-00-3	C00387	556502	263927	344795	450908	508876
pme0257	111.02	67.03	112.027	C4H4N2O2	[M-H]-	Uracil	Nucleotides and derivatives	66-22-8	C00106	77470.8	22871.2	9239.08	38105.6	42824.1
pme3961	252.11	136.06	251.102	C10H13N5O3	[M+H]+	2'-Deoxyadenosine	Nucleotides and derivatives	958-09-8	C00559	244714	239917	46407.8	154931	181802
pme0152	129.07	84.04	128.059	C5H8N2O2	[M+H]+	5,6-Dihydro-5-methyluracil	Nucleotides and derivatives	696-04-8	C00906	53141.5	42377.8	43343.3	49747.2	38904.6
Lmqp000329	296.07	104.11	295.057	C8H14N3O7P	[M+H]+	5-Aminoimidazole ribonucleotide	Nucleotides and derivatives	25635-88-5	-	1.43394e+06	798297	468619	662411	847592
mws0863	213.02	96.97	214.024	C5H11O7P	[M-H]-	2-Deoxyribose-5'-phosphate	Nucleotides and derivatives	102916-66-5	C00673	42915.5	26097.3	40047.4	66588.8	36916
mws0675	335.06	123.06	334.057	C11H15N2O8P	[M+H]+	β-Nicotinamide mononucleotide	Nucleotides and derivatives	1094-61-7	C00455	27525.4	17447.6	27066.8	26877.1	52069.8
MWSslk257	324.06	112.05	323.052	C9H14N3O8P	[M+H]+	Cytidine 5'-monophosphate(Cytidylic acid)	Nucleotides and derivatives	63-37-6	C00055	41040.8	16864.1	18725.6	33503.4	39944.2
ML10180524	244.09	112.05	243.085	C9H13N3O5	[M+H]+	Cytarabine	Nucleotides and derivatives	147-94-4	C02961	40003.4	21733.4	20610.7	25773.4	33150.1
pme3732	244.09	112.05	243.085	C9H13N3O5	[M+H]+	Cytidine	Nucleotides and derivatives	65-46-3	C00475	1.01537e+06	165788	145700	252893	710230
MWS2040	94.98	79.96	95.9881	CH4O3S	[M-H]-	Methanesulfonic acid	Organic acids	75-75-2	C11145	782813	1.07514e+06	1.05742e+06	1.32893e+06	1.07369e+06
mws0208	145.051	101	146.058	C6H10O4	[M-H]-	Adipic Acid	Organic acids	124-04-9	C06104	210061	341961	332269	589018	313236
Lmmn002164	131.035	87.0452	132.042	C5H8O4	[M-H]-	Monomethyl succinate	Organic acids	3878-55-5	-	21850.4	23581.5	27242.7	47957.7	24601.6
mws0242	173.08	111.08	174.089	C8H14O4	[M-H]-	Suberic Acid	Organic acids	505-48-6	C08278	174693	230954	273464	343821	207575
mws0192	117.019	73	118.027	C4H6O4	[M-H]-	Succinic acid*	Organic acids	110-15-6	C00042	586711	333196	413327	2.1744e+06	1.38778e+06
mws0154	173.05	93.03	174.053	C7H10O5	[M-H]-	Shikimic acid	Organic acids	138-59-0	C00493	40042	36123.2	24563.9	46925.4	49183
mws0237	187.1	125.1	188.105	C9H16O4	[M-H]-	Azelaic acid	Organic acids	123-99-9	C08261	2.53298e+06	3.44049e+06	3.87917e+06	5.23119e+06	3.20429e+06
Lmgn007652	329.23	211.13	330.241	C18H34O5	[M-H]-	Tianshic acid	Organic acids	-	-	5.21262e+06	3.71624e+06	3.22903e+06	6.98361e+06	5.47105e+06
Zmgn000216	125	78.96	126.008	C2H7O4P	[M-H]-	2-Hydroxyethylphosphonic acid	Organic acids	22987-21-9	C06451	80186.1	47612.6	30321.7	417351	174835
mws0147	117.06	59.01	118.063	C5H10O3	[M-H]-	β-Hydroxyisovaleric acid	Organic acids	625-08-1	C20827	133587	122820	165986	196300	202917
MWS3036	147.03	85.03	148.037	C5H8O5	[M-H]-	3-Hydroxyglutaric acid	Organic acids	638-18-6	-	39856.1	13097.4	10260.4	35690.8	34072.5
pme0274	132.1	69.07	131.095	C6H13NO2	[M+H]+	6-Aminocaproic acid	Organic acids	60-32-2	C02378	929998	822477	981398	913326	796305
Zmjn001813	159.07	97.06	160.074	C7H12O4	[M-H]-	Pimelic acid*	Organic acids	111-16-0	C02656	55404.5	67091.8	47223.7	71640.7	71166.9
MWS0205	157.04	97	158.044	C4H6N4O3	[M-H]-	Allantoin	Organic acids	97-59-6	C01551	699948	1.05277e+06	876543	1.05646e+06	1.26068e+06
pme3207	141.02	59.01	142.027	C6H6O4	[M-H]-	Muconic acid	Organic acids	1119-72-8	C02480	1.27803e+07	1.44454e+07	1.28685e+07	1.61569e+07	9.0614e+06
MW0014506	315.2	255.23	316.204	C20H28O3	[M-H]-	4-Hydroxyretinoic acid	Organic acids	66592-72-1	C16677	60560	26444.7	21001.7	13653	36024
mws0341	131.07	85.07	132.079	C6H12O3	[M-H]-	2-Hydroxyisocaproic acid	Organic acids	20312-37-2	C03264	52255.2	73708.6	95710.8	117905	72348.6
pmb2657	289.12	131.08	290.123	C10H18N4O6	[M-H]-	Argininosuccinic acid	Organic acids	2387-71-5	C03406	26694.7	15355.4	17629.4	42083.1	28609.7
Lmgn000160	131.05	70.03	132.054	C4H8N2O3	[M-H]-	3-Ureidopropionic Acid	Organic acids	462-88-4	C02642	1.76037e+06	1.80458e+06	2.06869e+06	3.04781e+06	2.11585e+06
mws0336	137.04	93.05	138.043	C6H6N2O2	[M-H]-	Urocanic acid	Organic acids	104-98-3	C00785	220608	194713	268113	193701	220434
Zmpn000638	130.05	88.04	131.07	C4H9N3O2	[M-H]-	3-Guanidinopropionic acid	Organic acids	353-09-3	C03065	98048.1	95632.2	75737.1	119963	122485
MW0168514	243.195	197.191	244.204	C14H28O3	[M-H]-	2-Hydroxymyristic acid	Organic acids	2507-55-3	-	70754.1	52860	43376.3	58445.3	54982.9
pme3096	118.01	74.02	119.022	C3H5NO4	[M-H]-	Aminomalonic acid	Organic acids	1068-84-4	C00872	36956.5	21247.8	25588.2	112599	80274.4
MW0123471	335.14	119.05	336.147	C20H20N2O3	[M-H]-	9H-Pyrrolo[1',2':2,3]isoindolo[4,5,6-cd]indol-9-one, 10-acetyl-2,6,6a,7,11a,11b-hexahydro-11-hydroxy-7,7-dimethyl-, (6aR,11aS,11bR)-	Organic acids	-	-	33869.2	4759	2513.17	62910.2	41082.8
Wayn000884	353.07	111	354.08	C12H18O12	[M-H]-	Citric acid glucoside	Organic acids	-	-	58072.6	13048.8	14427.1	22553.3	45509.9
mws0473	131.03	87.05	132.042	C5H8O4	[M-H]-	2-Methylsuccinic acid	Organic acids	498-21-5	-	257980	214923	252629	469224	301731
pme1975	103	59.01	104.011	C3H4O4	[M-H]-	Malonic acid	Organic acids	141-82-2	C00383	529043	510880	444152	764021	499145
MWSmce583	165.02	91.02	166.027	C8H6O4	[M-H]-	Piperonylic acid	Organic acids	94-53-1	-	778173	997620	1.16443e+06	1.10232e+06	722618
pme1216	122.02	78.03	123.032	C6H5NO2	[M-H]-	2-Picolinic acid	Organic acids	98-98-6	C10164	141887	137318	116304	371137	366237
Zmgn000217	129.02	85.03	130.027	C5H6O4	[M-H]-	Itaconic acid	Organic acids	97-65-4	C00490	8304.77	9275.54	10849.9	17266.6	11113.1
Lmbn003524	171.1	99.08	172.11	C9H16O3	[M-H]-	9-Oxononanoic acid	Organic acids	2553-17-5	C16322	23628.7	19363.4	21352.3	44622.8	25333.5
mws0924	145.05	101.06	146.058	C6H10O4	[M-H]-	2-Methylglutaric acid	Organic acids	617-62-9	-	70426.1	122549	90890.7	108989	74419.4
Lmbn001364	131.03	87.05	132.042	C5H8O4	[M-H]-	4-Hydroxy-2-Oxopentanoic Acid*	Organic acids	3318-73-8	C03589	28605.7	24294	20246.5	49092.2	29192.7
Wmzn000227	145.06	109.04	146.058	C6H10O4	[M-H]-	2,2-Dimethylsuccinic acid	Organic acids	597-43-3	-	34866	17339.8	17781.1	174420	109351
MWSmce536	125.02	79.02	126.032	C6H6O3	[M-H]-	Methyl 2-furoate	Organic acids	611-13-2	-	16920.8	10156.2	6684.66	53977.3	22826.6
Lmtn004049	263.13	204.12	264.136	C15H20O4	[M-H]-	Abscisic acid	Organic acids	21293-29-8	C06082	11521.7	10814.4	9611.55	61269.7	18597.3
Zbqp000579	156.08	110.07	155.07	C6H9N3O2	[M+H]+	2-amino-3-(1H-pyrazol-1-yl)propanoic acid	Organic acids	2734-48-7	-	1.13459e+06	1.04751e+06	1.06102e+06	2.0138e+06	1.38256e+06
Lmbn001754	175.061	115.04	176.069	C7H12O5	[M-H]-	3-Isopropylmalic Acid*	Organic acids	921-28-8	C04411	39315.9	7102.28	5560	8610.97	30183.9
MW0132145	445.08	283.02	446.085	C21H18O11	[M-H]-	3,4,5-Trihydroxy-6-[5-hydroxy-2-(4-hydroxyphenyl)-4-oxochromen-7-yl]oxyoxane-2-carboxylic acid	Organic acids	-	-	2.04149e+06	25323	7448.24	6782.62	1.88738e+06
mws0376	115	71.01	116.011	C4H4O4	[M-H]-	Fumaric acid	Organic acids	110-17-8	C00122	593082	454177	495071	705855	702950
ML10176345	171.03	109.03	172.037	C7H8O5	[M-H]-	3-Dehydroshikimic acid	Organic acids	2922-42-1	C02637	16259.2	18964.8	15103.1	31180.3	35850.7
Lmsn015919	658.85	482.93	659.861	C6H18O24P6	[M-H]-	Phytic acid	Organic acids	83-86-3	C01204	84523.2	98494	88619.1	77018.3	87374.6
MW0052727	287.22	269.21	228.209	C14H28O2	[M+CH3COO]-	Ethyl dodecanoate	Organic acids	106-33-2	-	11358.6	32684.9	19445.9	46356.4	24439.8
MW0168990	335.15	247.17	336.147	C20H20N2O3	[M-H]-	CYCLOPIAZONIC ACID	Organic acids	18172-33-3	-	25597.7	25792.3	41950.1	35459.6	22528
pme1936	114.07	86.07	113.059	C4H7N3O	[M+H]+	Creatinine	Organic acids	60-27-5	C00791	121914	72152.7	111441	108616	104237
MWS1882	132.03	88.0403	133.037	C4H7NO4	[M-H]-	Iminodiacetic acid	Organic acids	142-73-4	C19911	4.94588e+06	3.80269e+06	3.43305e+06	3.33421e+06	3.69961e+06
pme2380	145.01	101.02	146.022	C5H6O5	[M-H]-	α-Ketoglutaric acid	Organic acids	328-50-7	C00026	88085.2	51711.4	34424.2	71690.6	99689.1
Zmyn000247	147.03	57.0346	148.037	C5H8O5	[M-H]-	2-Hydroxyglutaric Acid	Organic acids	13095-48-2	C03196	58606.1	16919.1	15304	47967.2	61263.7
MW0013542	237.06	87.01	178.048	C6H10O6	[M+CH3COO]-	2-Keto-3-deoxygluconate	Organic acids	17510-99-5	C00204	1.45517e+06	1.29469e+06	1.01721e+06	2.01181e+06	1.9297e+06
MWS0811	130.09	84.08	129.079	C6H11NO2	[M+H]+	L-Pipecolic Acid	Organic acids	3105-95-1	C00408	955341	717088	506900	1.37373e+06	896775
mws0236	124.01	79.96	125.015	C2H7NO3S	[M-H]-	2-Aminoethanesulfonic acid	Organic acids	107-35-7	C00245	4.61557e+06	4.42805e+06	4.10798e+06	7.2297e+06	6.1217e+06
mws0576	103.04	59.01	104.047	C4H8O3	[M-H]-	3-Hydroxybutyric acid	Organic acids	300-85-6	C01089	767796	531196	610213	826081	720352
Lmyp003934	349.27	123.08	348.266	C22H36O3	[M+H]+	Anacardic acid	Organic acids	16611-84-0	C10759	41661.2	8548.23	7469.93	35987.5	32921.4
Zmdp000917	160.11	114.04	159.101	C6H13N3O2	[M+H]+	δ-Guanidinovaleric acid	Organic acids	462-93-1	-	65517.8	44814.1	37620.2	80778.1	51788.6
Wasn003197	323.13	179.06	324.142	C13H24O9	[M-H]-	3-(Beta-D-Glucopyranosyloxy)-5-Hydroxyhexanoic Acid Methyl Ester	Organic acids	-	-	110113	81197.4	65447.6	94119.7	73446.7
Zmyn002323	151.04	107.05	152.047	C8H8O3	[M-H]-	2-Hydroxyphenylacetic acid	Organic acids	614-75-5	C05852	35715.6	6606.67	13646.8	16018.3	31310.5
mws0470	117.02	73.03	118.027	C4H6O4	[M-H]-	Methylmalonic acid*	Organic acids	516-05-2	C02170	813966	463078	508211	3.18043e+06	1.88096e+06
Wayn000597	515.12	111.01	516.133	C18H28O17	[M-H]-	Citric acid-1-O-diglucoside	Organic acids	-	-	46845.6	15041.4	14110.2	39419.8	31656
Lmbn002072	159.07	97.07	160.074	C7H12O4	[M-H]-	2-Propylsuccinic acid*	Organic acids	618-57-5	C16657	95244.5	104243	86184.2	142572	93858
Zmgn000503	133.05	71.01	134.058	C5H10O4	[M-H]-	2,3-Dihydroxy-3-Methylbutanoic Acid	Organic acids	1756-18-9	C04039	184366	61921.4	47570.2	561333	367597
pme0278	191.1	128.07	190.095	C7H14N2O4	[M+H]+	2,6-Diaminooimelic acid	Organic acids	583-93-7	C00666	224077	228437	107417	549134	788666
Lmbn001288	131.03	87.04	132.042	C5H8O4	[M-H]-	2-Hydroxy-2-methyl-3-oxobutanoic acid*	Organic acids	71698-08-3	C06010	42831.5	32934.4	39480.4	67651.2	45680.6
Wayn001528	205.03	111.01	206.043	C7H10O7	[M-H]-	Homocitrate	Organic acids	13052-73-8	C01251	11547.8	5618.75	5795.19	6326.46	8713.6
mws0275	133.01	71.01	134.022	C4H6O5	[M-H]-	L-Malic acid	Organic acids	97-67-6	C00149	520777	197008	167060	1.50592e+06	1.22175e+06
mws1598	138.02	79.96	139.03	C3H9NO3S	[M-H]-	3-Amino-1-propionic sulfonic acid	Organic acids	3687-18-1	-	42497.4	42784.6	57112.7	95860.1	50712.4
mws4052	102.06	56.05	101.048	C4H7NO2	[M+H]+	1-Aminocyclopropane-1-carboxylic acid	Organic acids	22059-21-8	C01234	241639	167738	176648	218441	250248
mws0425	129.02	85.03	130.027	C5H6O4	[M-H]-	Citraconic acid	Organic acids	498-23-7	C02226	132191	54502	54753.4	191034	130558
pme0048	108.01	63.96	109.02	C2H7NO2S	[M-H]-	2-Aminoethanesulfinic acid	Organic acids	300-84-5	C00519	3982.74	7228.04	6595.47	8765.6	9255.97
mws0567	146.09	87.04	145.085	C5H11N3O2	[M+H]+	4-Guanidinobutyric acid	Organic acids	463-00-3	C01035	3.78706e+06	6.34505e+06	4.68763e+06	2.44145e+06	4.22343e+06
pme3011	104.07	69.03	103.063	C4H9NO2	[M+H]+	γ-Aminobutyric acid	Organic acids	56-12-2	C00334	200812	120094	47435.9	284930	466227
MW0115996	460.2	118.09	459.187	C20H25N7O6	[M+H]+	(6R)-5-Methyltetrahydrofolic acid	Organic acids	31690-09-2	-	60286.3	35524	74180.4	46411	46804.7
Sazp003601	387.17	207.11	388.173	C18H28O9	[M-H]-	Tuberonic acid glucoside	Organic acids	120399-24-8	-	6990.38	5636.5	3523.45	5418.87	17889.6
pmb3101	175.06	115.04	176.069	C7H12O5	[M-H]-	2-Isopropylmalic Acid*	Organic acids	49601-06-1	C02504	25785.8	5768.85	ND	1598.85	18096.4
MW0112794	267.071	71.0147	268.079	C9H16O9	[M-H]-	Keto-Deoxy-Nonulonic acid	Organic acids	153666-19-4	C20934	3.12629e+06	3.60445e+06	2.16419e+06	5.13776e+06	3.99763e+06
Zmtn001464	204.03	160.04	205.037	C10H7NO4	[M-H]-	4,8-Dihydroxyquinoline-2-carboxylic acid	Organic acids	59-00-7	C02470	78994.9	36219.8	22541	12648.4	38263
mws0277	191.06	85.03	192.063	C7H12O6	[M-H]-	Quinic Acid	Organic acids	77-95-2	C00296	3.69755e+06	1.07044e+06	354844	1.80172e+06	1.8754e+06
Wccp000476	163.06	69.03	162.053	C6H10O5	[M+H]+	(2S)-2-[(1R)-1-carboxyethoxy]propanoic acid	Organic acids	-	-	44653.1	40493.9	39379	65746	41781
mws0281	191.02	111.01	192.027	C6H8O7	[M-H]-	Citric Acid	Organic acids	77-92-9	C00158	479134	153973	50098	222146	246275
MW0131331	195.07	117.04	194.058	C10H10O4	[M+H]+	3-(4-Hydroxy-3-methoxyphenyl)-2-propenoic acid	Organic acids	-	-	8828.11	24757.2	22350.8	25516.6	26344.7
Zmyn000453	191.02	111.01	192.027	C6H8O7	[M-H]-	Isocitric Acid	Organic acids	320-77-4	C00311	7.74353e+06	2.28957e+06	759081	3.76585e+06	3.95699e+06
Lmbn001609	145.05	83.05	146.058	C6H10O4	[M-H]-	2-Acetyl-2-Hydroxybutanoic Acid	Organic acids	-	C06006	19490.5	53391.1	46157.9	52551.2	31242.3
MWS5147	119.02	59.01	120.025	C4H8O2S	[M-H]-	3-(Methylthio)Propionic Acid	Organic acids	646-01-5	C08276	1.09595e+06	1.17285e+06	1.29249e+06	1.4425e+06	1.62372e+06
Zmln000282	207.02	189	208.022	C6H8O8	[M-H]-	Hibiscus acid	Organic acids	6205-14-7	-	49898	38540.8	11793.5	11650	23003.1
pme2550	173.01	129.02	174.016	C6H6O6	[M-H]-	Cis-Aconitic acid	Organic acids	585-84-2	C00417	86589.3	100845	90901.9	80473.6	66111.1
pme3017	104.07	58.07	103.063	C4H9NO2	[M+H]+	2-Aminoisobutyric acid	Organic acids	62-57-7	C03665	3.18755e+06	3.46072e+06	2.57448e+06	3.59028e+06	5.90186e+06
mws2124	154.98	78.96	155.982	C2H5O6P	[M-H]-	2-Phosphoglycolate	Organic acids	13147-57-4	-	438402	337681	202273	346249	561063
Zmgn001448	175.06	115.04	176.069	C7H12O5	[M-H]-	2-Propylmalic Acid*	Organic acids	-	C05994	24515.4	6067.71	4008.11	6422.32	19516.7
MWS0274	165.06	119.05	166.063	C9H10O3	[M-H]-	DL-3-Phenyllactic acid*	Organic acids	828-01-3	-	6664.4	12069.8	5301.18	43012.1	7701.28
MW0168538	211.1	91.06	210.089	C11H14O4	[M+H]+	3-(2,5-dimethoxyphenyl)propanoic acid	Organic acids	10538-49-5	-	14968.5	21209.4	46683.1	65035.3	20440.2
MW0132689	347.08	125.03	288.063	C15H12O6	[M+CH3COO]-	Dihydrokaempferol	Others	104486-98-8	-	1.29849e+06	13334.8	3094.48	2451.01	470197
MW0052740	315.25	255.23	256.24	C16H32O2	[M+CH3COO]-	Ethyl tetradecanoate	Others	124-06-1	-	41553	26449	15649	22010.7	41635
Lmjn010508	277.18	205.16	278.188	C17H26O3	[M-H]-	Fusarester B	Others	-	-	1.00528e+06	715436	838268	816625	630556
Lcdn000131	311.11	149.06	312.121	C15H20O7	[M-H]-	sachaliside	Others	132294-76-9	-	35501.2	40198.6	31961.5	166320	72214
pmf0175	157.16	157.16	158.167	C10H22O	[M-H]-	2-Decanol*	Others	1120-06-5	-	4.64612e+06	4.54121e+06	4.35274e+06	4.62759e+06	4.11669e+06
pmf0348	187.13	97.06	188.141	C10H20O3	[M-H]-	2,6-Dimethyl-7-octene-2,3,6-triol	Others	73815-21-1	-	257847	340657	381602	533969	315569
Wcsn010224	277.22	277.22	278.225	C18H30O2	[M-H]-	14-hydroxy-2,6,10-trimethylpentadeca-2,5,10-trien-4-one	Others	-	-	5.4225e+06	9.79168e+06	6.43378e+06	1.05178e+07	8.70121e+06
pmf0367	177.02	89	178.027	C9H6O4	[M-H]-	5,7-Dihydroxychromone	Others	31721-94-5	C09001	233538	6295.57	6609.35	149974	113732
Wcfn006909	329.06	299.02	330.074	C17H14O7	[M-H]-	(2Z)-4,6-Dihydroxy-2-[(4-Hydroxy-3,5-Dimethoxyphenyl)Methylidene]-1-Benzofuran-3-One	Others	-	-	6.18402e+06	284757	42768.8	37523.7	1.34866e+06
MW0108584	322.2	130.09	323.21	C18H29NO4	[M-H]-	N-3-oxo-tetradec-7(Z)-enoyl-L-Homoserine lactone	Others	482598-46-9	-	20334.3	13354.2	24273.4	237203	112641
Wbtn002952	300.11	138.06	301.116	C13H19NO7	[M-H]-	1-(β-D-Glucopyranosyl)-3-ethyl-4-methyl-1H-pyrrole-2,5-dione	Others	-	-	120558	406794	206762	111096	179779
Wcsn011122	279.23	279.24	280.24	C18H32O2	[M-H]-	(5Z,10E,14S)-14-hydroxy-2,6,10-trimethylpentadeca-5,10-dien-4-one	Others	-	-	3.26919e+07	4.08111e+07	3.91484e+07	4.42034e+07	4.4557e+07
Wcsn011332	279.23	261.23	280.24	C18H32O2	[M-H]-	Ethyl (10Z,13Z)-hexadeca-10,13-dienoate	Others	-	-	630407	888814	711183	908239	860486
Wcsn006837	319.23	275.24	320.235	C20H32O3	[M-H]-	11,16-dihydroxy-2,6,14-trimethyl-10-methylidenehexadeca-2,6,14-trien-4-one	Others	-	-	43715.7	17358.9	21070.9	21853.6	25674.1
ZbWn008386	409.24	153	410.249	C23H38O4S	[M-H]-	4-methylbenzenesulfonic palmitic anhydride	Others	-	-	279274	454681	407656	507615	333627
MW0010102	293.14	233.12	234.126	C14H18O3	[M+CH3COO]-	2-Cyclohexyl-2-hydroxy-2-phenylacetic acid	Others	4335-77-7	-	131063	128774	16645.5	12100.7	50246.2
mws0458	151.04	136.02	152.047	C8H8O3	[M-H]-	Vanillin; 4-Hydroxy-3-Methoxybenzaldehyde	Others	121-33-5	C00755	213648	223086	341328	563648	218692
Lcsn007759	322.202	130.088	323.21	C18H29NO4	[M-H]-	Jasmonoyl-L-isoleucine	Others	12330-92-9	-	20590.7	10735.9	22895.2	224011	104118
Lmmn006306	293.21	293.21	294.219	C18H30O3	[M-H]-	Machilusolide D	Others	-	-	673426	408099	225458	874754	625313
Yajn011961	317.21	287.2	318.219	C20H30O3	[M-H]-	ent-17-Hydroxykaur-15-en-19-oic acid	Others	35030-38-7	-	352304	58197.4	65013.6	ND	164651
MW0130152	463.09	283.03	464.095	C21H20O12	[M-H]-	2-(3,4-dihydroxyphenyl)-5,7-dihydroxy-3-[(2S,3R,4S,5S,6R)-3,4,5-trihydroxy-6-(hydroxymethyl)oxan-2-yl]oxychromen-4-one	Others	-	-	1.72381e+06	4757.89	4738.87	ND	910558
Wcsn010496	277.22	233.23	278.225	C18H30O2	[M-H]-	6,10,14-Trimethylpentadeca-5,9-Diene-2,13-Dione	Others	-	-	115986	193336	136465	213403	171239
Wchn004079	355.11	175.04	356.111	C16H20O9	[M-H]-	Juglanoside D	Others	-	-	154716	31877.7	29092.7	39618.3	558454
Wasn000410	245.04	153	246.05	C6H15O8P	[M-H]-	sn-glycero-3-phospho-(1'-sn-glycerol)	Others	-	-	3.82149e+06	5.86578e+06	4.82641e+06	1.29915e+07	8.86123e+06
Lcsn007723	347.185	285.186	348.194	C20H28O5	[M-H]-	Gibberellin A53	Others	51576-08-0	-	43505.7	31130.7	23106.2	13350.5	22884.7
Lmbn001981	137.02	93.03	138.032	C7H6O3	[M-H]-	2,5-Dihydroxybenzaldehyde	Others	1194-98-5	C05585	663281	614672	756209	1.81619e+06	913851
Lcsn007794	345.169	213.129	346.178	C20H26O5	[M-H]-	Gibberellin A24	Others	19427-32-8	-	82119.5	46667.3	42061.3	3899.69	35909.6
Wchn002854	341.12	179.06	342.132	C16H22O8	[M-H]-	(2r,3r,4s,5s,6r)-2-{[(1r,2r,4r)-2,4-dihydroxy-1,2,3,4-tetrahydronaphthalen-1-yl]oxy}-6-(hydroxymethyl)oxane-3,4,5-triol	Others	-	-	44931.5	44032	77352.9	77490	69772.7
Wcdn005942	693.2	175.04	694.211	C32H38O17	[M-H]-	helonioside A	Others	-	-	222181	199088	246201	119478	441285
MW0113844	350.09	188.03	327.095	C14H17NO8	[M+Na]+	Acetaminophen glucuronide	Others	16110-10-4	-	92298.3	181499	208242	54158.2	118498
Hahn000897	491.14	167.03	492.148	C20H28O14	[M-H]-	picrorhizin	Others	-	-	921245	195390	327964	250091	595883
Wcfn003882	371.1	121.03	372.106	C16H20O10	[M-H]-	(2S,3S,4S,5R,6R)-6-(3-benzoyloxy-2-hydroxypropoxy)-3,4,5-trihydroxyoxane-2-carboxylic acid	Others	-	-	4.10273e+06	4.36662e+06	3.78342e+06	6.96702e+06	3.77359e+06
pmf0174	157.16	157.16	158.167	C10H22O	[M-H]-	1-Decanol*	Others	112-30-1	C01633	4.45209e+06	4.24923e+06	4.39404e+06	4.39409e+06	3.69247e+06
mws0628	121.03	92.03	122.037	C7H6O2	[M-H]-	4-Hydroxybenzaldehyde	Others	123-08-0	C00633	757718	1.00133e+06	1.88278e+06	2.61394e+06	1.20627e+06
Hmyn000254	297.12	59.01	298.12	C18H18O4	[M-H]-	Tababiphenyl C	Others	1644433-50-0	-	86293.2	75367.2	75569.4	118983	90140.5
MWS0434	287.2	269.21	288.209	C19H28O2	[M-H]-	Trans-dehydrorosinone	Others	53-43-0	-	14373.5	33185	22595.6	49421.7	27863.9
Zmdp000376	130.091	84.0806	129.09	C5H11N3O	[M+H]+	4-Guanidinobutanal	Others	-	-	7.69805e+06	5.37342e+06	6.10921e+06	1.5717e+07	1.23273e+07
MW0143978	303.19	153.01	302.188	C19H26O3	[M+H]+	7-Keto-dehydroepiandrosterone	Others	566-19-8	-	2.05891e+06	9559.93	10232.8	8775.84	1.41633e+06
MW0134202	255.07	119.05	256.074	C15H12O4	[M-H]-	5,8-Dihydroxyflavanone	Others	-	-	40002.3	5238.98	4943.39	5726.26	24415.7
Wcdn001824	315.07	153.02	316.079	C13H16O9	[M-H]-	2-Hydroxy-5-[3,4,5-Trihydroxy-6-(Hydroxymethyl)Oxan-2-Yl]Oxybenzoic Acid	Others	-	-	2.2169e+06	87681.5	37537	137514	2.17824e+06
Lcsp011112	366.337	307.263	365.329	C23H43NO2	[M+H]+	(3S,13Z,16Z)-3-amino-4-hydroxy-2-methyldocosa-13,16-dien-5-one	Others	-	-	701744	356504	702873	368893	567041
MWSmce283	149.07	92.03	150.068	C9H10O2	[M-H]-	4'-Hydroxypropiophenone	Others	70-70-2	C13342	12240.5	18527.3	26105.1	25995.6	19841.8
MWSmce556	136.08	91.06	135.068	C8H9NO	[M+H]+	2'-Aminoacetophenone	Others	551-93-9	-	8559.34	16949.4	14329.2	14892.2	16792.8
Wbtn006721	285.04	133.03	286.048	C15H10O6	[M-H]-	6,8-dihydroxy-3-methyl-9-oxoxanthene-1-carboxylic acid	Others	-	-	144772	4211.14	673.422	943.75	60220.5
Ymmg000006	281.14	123.08	282.147	C15H22O5	[M-H]-	Rugosic acid A	Others	-	-	182940	310932	212029	730166	231005
Wcsn009636	357.2	275.2	358.214	C22H30O4	[M-H]-	Mediterraneone	Others	133301-13-0	-	54349.4	63615.6	71391.6	79618.7	64396.8
Wasn003353	405.18	183.1	346.163	C16H26O8	[M+CH3COOH-H]-	Glucosyl 6-Hydroxy-2,6-Dimethyl-2E,7-Octadienoate	Others	-	-	11853.1	36832.6	29185.4	50762.5	20959.8
Cmyp007180	181.12	107.09	180.115	C11H16O2	[M+H]+	Dihydroactinidiolide	Others	17092-92-1	-	83560.6	88436.6	65576.8	101246	87585.5
Lmhn002437	153.02	109.03	154.027	C7H6O4	[M-H]-	Terreic acid	Others	121-40-4	-	6.77509e+06	223020	15661.2	30021.6	3.38043e+06
Wasn002508	365.18	203.13	366.189	C16H30O9	[M-H]-	Glucosyl 7-methyl-3-methyleneoctane-1,2,6,7-tetraol	Others	-	-	23182.5	23784.4	17982.3	32074.8	26200.2
MWSmce466	135.05	92.03	136.052	C8H8O2	[M-H]-	4-Hydroxyacetophenone	Others	99-93-4	C10700	59208.8	54493	110901	122384	89618.5
Zasn010461	269.25	269.25	270.256	C17H34O2	[M-H]-	Pentadecanoic acid,14-methyl-,methyl ester	Others	5129-60-2	-	49355.8	45156.9	53206.4	50785.7	45687.1
MWSmce420	225.11	207.1	224.105	C12H16O4	[M+H]+	Senkyunolide I	Others	94596-28-8	-	31680.4	50033.6	57429	42996.6	67316
MWSmce040	153.05	65.04	152.047	C8H8O3	[M+H]+	Isovanillin	Others	621-59-0	-	33910	28177.3	35737.1	38543.4	19872.8
Lcsn002444	137.024	93.0354	138.032	C7H6O3	[M-H]-	Salicylic acid	Others	69-72-7	-	237293	178743	145963	199749	300656
Wcsn009756	333.2	251.2	334.214	C20H30O4	[M-H]-	Epoxyeleganolactone	Others	-	-	160548	311434	317851	365322	294811
MW0121803	295.12	189.13	296.125	C12H12N10	[M-H]-	6,6'-(1,2-phenylene)bis(1,3,5-triazine-2,4-diamine)	Others	5118-79-6	-	33321	66547.5	65650.6	152204	43831.5
MWSHC2067	139.04	65.04	138.032	C7H6O3	[M+H]+	Protocatechualdehyde	Others	139-85-5	C16700	22999	30698.2	18305.7	31041.1	41086
Wcfp001236	130.06	103.05	129.058	C9H7N	[M+H]+	Leucol	Others	91-22-5	C06413	68225.9	124927	154580	256345	141200
zjgp122326	286.09	124.04	285.085	C12H15NO7	[M+H]+	Pyridine-4-formyl-O-β-D-glucopyranoside	Others	-	-	319392	748365	506324	382518	425178
pmn001380	187.1	169.09	188.105	C9H16O4	[M-H]-	Eucommiol	Others	55930-44-4	C17878	240804	227277	263777	370054	193375
Lcsn000634	333.06	165.02	334.069	C16H14O8	[M-H]-	Jaboticabin	Others	-	-	771610	1677.17	ND	2335.26	456893
Wcsn010261	383.22	301.22	384.23	C24H32O4	[M-H]-	1-(2,4,6-Trihydroxyphenyl)-6Z,9Z,12Z,15Z-octadecatetraen-1-one	Others	-	-	110156	119806	138267	122600	119461
pmf0440	163.08	91.05	162.068	C10H10O2	[M+H]+	4-MethoxycinnaMaldehyde	Others	1963-36-6	C10475	60464.3	54694.1	71096.2	54561.1	57565.9
Zbzp007397	181.12	135.12	180.115	C11H16O2	[M+H]+	5,6,7,7a-tetrahydro-4,4,7a-trimethyl-2(4H)-benzofuranone	Others	15356-74-8	-	60131.9	60367	48626.3	85394.3	60675.2
Wcgn012724	281.17	199.17	282.183	C16H26O4	[M-H]-	6-Hydroxyphomodiol	Others	-	-	3.00797e+06	4.12337e+06	3.61067e+06	4.42371e+06	3.88832e+06
Zmzp006646	317.07	302.04	316.058	C16H12O7	[M+H]+	Capillarisin	Others	56365-38-9	C08999	1.78527e+06	6555.42	ND	1567.22	325227
Lcsp002355	188.071	118.068	187.063	C11H9NO2	[M+H]+	3-Indoleacrylic acid	Others	1204-06-4	-	6.2559e+06	3.88371e+06	3.67269e+06	6.39205e+06	8.13654e+06
MW0130123	305.07	231.07	304.058	C15H12O7	[M+H]+	Dihydroquercetin	Others	98006-93-0	-	168332	8017.71	3824.62	4533.86	413908
Wcdp006247	518.32	184.08	517.317	C26H48NO7P	[M+H]+	1-18:3-LysoPC	Others	-	-	2.55196e+06	3.59974e+06	2.70853e+06	5.521e+06	4.1836e+06
Wcfn005812	361.16	165.06	362.173	C20H26O6	[M-H]-	Flaxseeds Extract	Others	3688-23-1	-	35687.9	11166.7	2175.44	3740.46	22144.5
Lcsp001141	162.055	144.045	161.048	C9H7NO2	[M+H]+	Indole-3-carboxylic acid	Others	771-50-6	-	1.39065e+06	1.66928e+06	1.48009e+06	702343	1.47152e+06
Lmjp101403	195.07	117.03	194.058	C10H10O4	[M+H]+	3ξ-(1ξ-Hydroxyethyl)-7-hydroxy-1-isobenzofuranone	Others	-	-	10792.5	25864.6	14869.4	24525.8	14094.8
Wcdp006741	520.34	184.08	519.332	C26H50NO7P	[M+H]+	1-(9Z,12Z-Octadecadienoyl)-Sn-Glycero-3-Phosphocholine	Others	22252-07-9	-	1.00775e+06	1.38078e+06	1.00465e+06	1.74697e+06	1.51195e+06
Wcsn010287	359.22	277.22	360.23	C22H32O4	[M-H]-	2,10,14-Trimethyl-6-methylene-16-acetoxyhexadeca-2,10,14-triene-4,7-dione	Others	-	-	6.37601e+06	1.07546e+07	9.26141e+06	1.36785e+07	1.09855e+07
Wcgp010223	277.22	93.07	276.209	C18H28O2	[M+H]+	3-(Cyclohexen-1-yl)-2-hydroxy-4a,5-dimethyl-2,3,4,5,6,7,8,8a-octahydronaphthalen-1-one	Others	-	-	124192	11984	8560.29	161252	97276.2
Lmbn002737	119.05	93.03	120.058	C8H8O	[M-H]-	3-Methylbenzaldehyde*	Others	620-23-5	C07209	34160.5	39899.9	62143.3	202303	65722.7
Lmbn002644	119.05	93.03	120.058	C8H8O	[M-H]-	4-Methylbenzaldehyde*	Others	104-87-0	C06758	34160.5	39899.9	62143.3	202303	65722.7
Wchn005806	361.17	165.06	362.173	C20H26O6	[M-H]-	7-(4-hydroxy-3-methoxyphenyl)-1-(4-hydroxyphenyl)heptane-2,3,5-triol	Others	-	-	40353.9	9432.6	3639.49	4760.93	25039.5
Wcsn009520	357.2	275.2	358.214	C22H30O4	[M-H]-	Cystomexicone A	Others	-	-	55998.9	65973.4	70717.3	86874.6	69881.5
zjgp122318	515.15	177.05	514.148	C26H26O11	[M+H]+	4-O-(2''-O-acetyl-6''-P-coumaroyl-β-D-glucopyranosyl)-P-coumaric acid	Others	-	-	76037.3	64089.4	20787.9	19235.8	53535.4
Lmsn003522	327.12	147.05	328.131	C19H20O5	[M-H]-	Uvafzelic acid	Others	77744-55-9	-	24309.2	29958	72456.2	36917.7	26822.2
Wagp002530	177.06	117.03	176.047	C10H8O3	[M+H]+	2-Methoxy-1-benzofuran-5-carbaldehyde	Others	-	-	118854	31374.2	97409.2	31598.9	113092
Lmsn010558	577.44	277.23	578.455	C35H62O6	[M-H]-	Squamocin K	Others	161169-70-6	-	17079.1	28849.1	30240.3	50275	32533
Zahp007439	177.054	149.021	176.047	C10H8O3	[M+H]+	3,4-Methylenedioxycinnamaldehyde	Others	-	-	82563.5	73258.2	63299.6	46714.2	60996.5
Wcdp006912	274.28	88.08	273.267	C16H35NO2	[M+H]+	Lauryldiethanolamine*	Others	1541-67-9	-	1.38852e+06	2.8296e+06	1.7844e+06	1.79851e+06	2.98271e+06
Wcfp003475	325.14	191.08	324.132	C15H20N2O6	[M+H]+	6,7-dimethyl-4-(2,3,4,5-tetrahydroxypentyl)-1H-quinoxaline-2,3-dione	Others	-	-	110892	323452	72714.2	73250.5	119954
MW0134494	433.11	271.06	434.121	C21H22O10	[M-H]-	Naringenin 7-0-glucoside	Others	-	-	1.35144e+06	263635	5005	4928.85	834823
Hamp010390	279.16	149.02	278.152	C16H22O4	[M+H]+	cytosporone C	Others	-	-	1.37571e+07	1.19152e+07	8.71112e+06	1.0937e+07	1.2853e+07
pme1261	206.14	76.08	205.131	C9H19NO4	[M+H]+	D-Panthenol	Others	81-13-0	C05944	20878.9	25867.5	9845.1	8331.26	16634.6
Yaap009385	415.21	119.09	414.204	C24H30O6	[M+H]+	Myrtucommulone B	Others	54247-23-3	-	9.41678e+06	7.18744e+06	7.59964e+06	5.17758e+06	3.20887e+06
mws1350	181.05	151	182.058	C9H10O4	[M-H]-	Syringaldehyde; 4-Hydroxy-3,5-Dimethoxybenzaldehyde	Others	134-96-3	-	47632.7	51584.2	159772	376422	160258
Wcsn011125	361.24	279.23	362.246	C22H34O4	[M-H]-	Ethyl (4E,6E,8E,10E,13Z)-15,16-dihydroxy-5,9-dimethyloctadeca-4,6,8,10,13-pentaenoate	Others	-	-	4.41187e+06	7.83661e+06	1.0286e+07	1.31407e+07	1.06673e+07
Latp003160	195.06	117.03	194.057	C10H10O4	[M+H]+	6-Hydroxymellein	Others	70901-60-9	C02379	10486.7	27161	22414.8	19821	21754.9
Wcdp010708	263.24	81.07	262.23	C18H30O	[M+H]+	Octadeca-2,9,12,15-tetraen-1-ol	Others	-	-	126683	34544.8	35463	54737.5	102958
Hmyp002315	303.04	257.04	302.043	C15H10O7	[M+H]+	3,5,7,4'-Tetrahydroxy-Coumaronochromone	Others	-	-	384222	9329.81	7228	5560	195184
Lmjp004702	183.07	137.06	182.058	C9H10O4	[M+H]+	2,4-Dihydroxy-6-methoxyacetophenone	Others	3602-54-8	-	25676.4	19377.9	36318.1	19575.4	36500.7
Wcdp004275	230.25	57.07	229.241	C14H31NO	[M+H]+	Lauramine oxide	Others	1643-20-5	-	20634.1	32563.9	24288.2	20236.1	35170.8
MW0134030	303.05	229.05	302.043	C15H10O7	[M+H]+	5,7-dihydroxy-2-(2,3,4-trihydroxyphenyl)-4H-chromen-4-one	Others	-	-	94148.9	5297.18	6118	1867.45	46956.3
Zmcp102201	205.09	149.02	204.079	C12H12O3	[M+H]+	Senkyunolide B	Others	93236-67-0	C09921	1.95946e+06	1.60569e+06	1.57591e+06	1.65895e+06	1.8426e+06
Lcsp003365	352.162	220.118	351.154	C15H21N5O5	[M+H]+	cis-Zeatin riboside	Others	15896-46-5	-	21237.9	12871.6	2784.67	11856.9	21355.4
Lmyp003951	227.09	181.09	226.084	C11H14O5	[M+H]+	3-Hydroxy-1-(4-hydroxy-3,5-dimethoxyphenyl)propan-1-one	Others	-	-	12115.8	12990.9	ND	7221.03	25606
MWSHC20159	387.2	207.14	386.194	C19H30O8	[M+H]+	Roseoside	Others	54835-70-0	-	42133.1	151791	116187	164227	104916
Wcgp005256	249.11	159.08	248.105	C14H16O4	[M+H]+	(3R)-3-hydroxy-6-(2-hydroxyethyl)-7-(hydroxymethyl)-5-methyl-2-methylidene-3H-inden-1-one	Others	-	-	47320.3	11690.7	ND	10033.7	22533.3
Zahp011689	205.09	149.02	204.079	C12H12O3	[M+H]+	2,2-dimethylchromene-6-carboxylic acid	Others	34818-56-9	-	2.31188e+06	1.28691e+06	1.6897e+06	1.26399e+06	2.29536e+06
mws0180	153.02	109.03	154.027	C7H6O4	[M-H]-	2,5-Dihydroxybenzoic acid; Gentisic Acid*	Phenolic acids	490-79-9	C00628	7.67628e+06	265063	17131.8	33065	4.04776e+06
Hmqn000843	301.09	123.01	302.1	C13H18O8	[M-H]-	Tachioside*	Phenolic acids	109194-60-7	-	124134	27119.7	23901.8	50155.2	191513
Zbdn001947	301.09	123.01	302.1	C13H18O8	[M-H]-	Isotachioside*	Phenolic acids	31427-08-4	-	124134	27119.7	23901.8	50155.2	191513
MW0111999	331.19	287.2	272.178	C18H24O2	[M+CH3COO]-	2,6-Bis(3-methyl-2-butenyl)-4-acetylphenol	Phenolic acids	-	-	114971	64597.4	51405.7	50876.1	63869.7
pmb3072	481.14	319.3	482.142	C22H26O12	[M-H]-	3-O-p-Coumaroylshikimic acid-O-glucoside	Phenolic acids	-	-	440993	3687.66	2980.39	4760.22	271867
MA10002917	183	109.02	184.012	C6H4N2O5	[M-H]-	2,4-Dinitrophenol	Phenolic acids	51-28-5	C02496	754190	873090	877479	855091	823636
pmb3068	337.09	163.04	338.1	C16H18O8	[M-H]-	1-O-p-Coumaroylquinic acid	Phenolic acids	-	-	207171	37331.7	7362.41	45671.2	729520
Wafn002827	357.119	195.067	358.126	C16H22O9	[M-H]-	Dihydroferulic acid glucoside	Phenolic acids	-	-	62324.5	18532.8	25997.9	24262.4	60376.2
Hmsn001911	301.09	139.04	302.1	C13H18O8	[M-H]-	Idesin	Phenolic acids	20331-85-5	-	120920	6243.11	11315.6	13126.1	85688.3
pmb2871	315.072	153.019	316.079	C13H16O9	[M-H]-	1-O-Gentisoyl-β-D-glucoside	Phenolic acids	23445-11-6	-	1.98019e+06	17969.7	5634.8	23344.4	3.17965e+06
mws0639	153.019	109.029	154.027	C7H6O4	[M-H]-	2,3-Dihydroxybenzoic Acid*	Phenolic acids	303-38-8	C00196	2.2442e+07	850571	88691.6	131024	1.24983e+07
MWSHC20168	153.02	109.03	154.027	C7H6O4	[M-H]-	Methyl cumalate	Phenolic acids	6018-41-3	-	8.61541e+06	327549	31382.4	47753.1	4.42707e+06
Zbfn002690	299.08	93.03	300.084	C13H16O8	[M-H]-	1-(4-Hydroxybenzoyl)Glucose; 25545-07-7	Phenolic acids	-	-	274526	197579	102108	166174	431379
mws0749	137.02	93.03	138.032	C7H6O3	[M-H]-	4-Hydroxybenzoic acid	Phenolic acids	99-96-7	C00156	727887	681451	727910	1.76711e+06	873023
MWSHC2022	359.1	197.05	360.106	C15H20O10	[M-H]-	Glucosyringic acid	Phenolic acids	33228-65-8	-	222814	355595	311694	404866	350576
Lmmn001643	163.04	119.05	164.047	C9H8O3	[M-H]-	2-Hydroxycinnamic acid*	Phenolic acids	583-17-5	C01772	288274	339144	516270	1.84208e+06	549938
Lakn000379	665.22	383.12	666.237	C28H42O18	[M-H]-	2,5-Dihydroxyphenylacetate ethyl triglucoside	Phenolic acids	-	-	177519	188645	194222	118825	145836
Wchn003509	359.1	239.06	360.106	C15H20O10	[M-H]-	Syringoyl-D-Glucose	Phenolic acids	-	-	26935.4	3758.36	2355.04	11489.3	79160.2
Hmln007772	293.18	221.16	294.183	C17H26O4	[M-H]-	Nordihydrocapsiate	Phenolic acids	220012-53-3	-	3.43731e+06	3.0288e+06	3.05091e+06	3.13863e+06	1.95898e+06
mws1200	177.06	145.03	178.063	C10H10O3	[M-H]-	p-Coumaric acid methyl ester	Phenolic acids	19367-38-5	-	16686	8431.58	14524.4	12143.2	15082.6
MWS2070	179.07	92.03	180.079	C10H12O3	[M-H]-	Propyl 4-hydroxybenzoate	Phenolic acids	94-13-3	-	73042.3	71687.3	78551.9	69013	62514.2
mws0011	371.13	209.08	372.142	C17H24O9	[M-H]-	Syringin	Phenolic acids	118-34-3	C01533	123214	33575.9	22264.3	16924.9	525261
mws2367	299.11	119.05	300.121	C14H20O7	[M-H]-	Salidroside	Phenolic acids	10338-51-9	C06046	305204	2389.95	2372.89	3919.9	299733
mws0183	153.02	109.03	154.027	C7H6O4	[M-H]-	3,4-Dihydroxybenzoic acid (Protocatechuic acid)*	Phenolic acids	99-50-3	C00230	1.8981e+07	713161	123095	80815.7	9.55976e+06
Ymjm000152	271.08	108.02	272.09	C12H16O7	[M-H]-	p-Hydroxypheny-β-D-allopyranoside	Phenolic acids	-	-	118114	10920.4	16813.6	67153.1	121751
MWSmce501	167.04	108.02	168.042	C8H8O4	[M-H]-	Protocatechuic Acid Methyl Ester	Phenolic acids	2150-43-8	-	1.21454e+07	ND	11855.1	13756.7	8.59491e+06
HJN003	385.11	223.06	386.121	C17H22O10	[M-H]-	1-O-Sinapoyl-β-D-glucose	Phenolic acids	-	C01175	138238	64537.9	160221	90990.9	634423
Lmln010063	205.16	189.13	206.167	C14H22O	[M-H]-	2,6-Di-tert-butylphenol*	Phenolic acids	128-39-2	-	522610	655590	631563	562729	531303
Lmtn000940	345.08	139.04	346.09	C14H18O10	[M-H]-	1-O-(3,4-Dihydroxy-5-methoxy-benzoyl)-glucoside	Phenolic acids	-	-	2.7553e+06	4482.74	3248.39	146417	1.87798e+06
Lmyn000160	237.06	87.01	238.069	C8H14O8	[M-H]-	Mucic acid Dimethyl Ester	Phenolic acids	-	-	1.54086e+06	1.25159e+06	984697	1.9037e+06	1.85583e+06
Lmbn013410	205.16	189.127	206.167	C14H22O	[M-H]-	2,4-Di-Tert-Butylphenol*	Phenolic acids	96-76-4	-	633989	697692	574468	557835	587134
pmn001464	723.21	547.17	724.221	C33H40O18	[M-H]-	Arillanin A	Phenolic acids	154287-47-5	-	67454.1	ND	55101	77858.5	78895.7
mws0027	197.05	123.01	198.053	C9H10O5	[M-H]-	Syringic acid	Phenolic acids	530-57-4	C10833	71724.7	21208.3	18308.5	138833	77040.3
Wmyn000217	331.1	169.01	332.111	C14H20O9	[M-H]-	2,6-dimethoxy-hydroquinone-4-O-β-D-glucopyranoside	Phenolic acids	-	-	1.50903e+06	7127.75	6114.42	12762.6	481286
pmn001367	315.07	153.02	316.079	C13H16O9	[M-H]-	Protocatechuic acid-4-O-glucoside	Phenolic acids	-	-	1.95203e+06	102484	37471.1	138300	1.96777e+06
Lmmn001552	331.1	169.05	332.111	C14H20O9	[M-H]-	Leonuriside A	Phenolic acids	121748-12-7	-	120887	77009.6	67837.1	80290.4	147821
MWS20182	195.07	136.05	196.074	C10H12O4	[M-H]-	Dihydroferulic Acid	Phenolic acids	1135-23-5	-	250410	33523.7	42771.4	30843.1	301626
mws0028	167.03	108.02	168.042	C8H8O4	[M-H]-	Vanillic acid	Phenolic acids	121-34-6	C06672	3.78185e+06	50269.6	47029.2	65239.9	1.61825e+06
Lmmn005696	243.1	228.08	244.11	C15H16O3	[M-H]-	Desoxyhemigossypol	Phenolic acids	57765-65-8	-	12482.6	10251	12173.5	12073.6	10927.5
Xmyn004302	449.24	259.06	450.21	C20H34O11	[M-H]-	Ginkgoside A	Phenolic acids	-	-	386571	50874.5	4619.9	10085.2	1.06249e+06
pmn001365	555.11	537.1	556.122	C27H24O13	[M-H]-	Salvianolic acid K	Phenolic acids	203733-40-8	-	18074.5	27322.4	17178.1	32446.4	25724.6
pmn001669	237.08	207.03	238.084	C12H14O5	[M-H]-	Methyl sinapate	Phenolic acids	20733-94-2	-	1590.44	1247.32	1320.29	6650.07	8494.49
MW0115122	329.09	167.03	270.074	C12H14O7	[M+CH3COO]-	Phenol glucuronide	Phenolic acids	-	-	757888	52090.4	44075.6	84253.1	670335
Zbsn012113	379.21	295.19	380.22	C21H32O6	[M-H]-	Diacetoxy-[6]-gingerdiol	Phenolic acids	143615-75-2	-	17024.2	17484.7	12368.2	30370.5	24794.5
Zmhn001358	299.08	137.02	300.084	C13H16O8	[M-H]-	4-O-Glucosyl-4-hydroxybenzoic acid	Phenolic acids	-	-	49655.5	10521.5	9329.23	43135.7	97558.1
pme2828	140.03	98.96	139.027	C6H5NO3	[M+H]+	4-Nitrophenol	Phenolic acids	100-02-7	C00870	1.22241e+07	1.3882e+07	1.23327e+07	1.0151e+07	9.4775e+06
Wafn003070	371.1	209.05	372.106	C16H20O10	[M-H]-	Hydroxyferulic acid glucoside	Phenolic acids	-	-	152572	14601.4	4658.12	4442.55	701496
Lakn002165	447.12	152.01	448.122	C18H24O13	[M-H]-	Protocatechuic acid glucosyl xyloside	Phenolic acids	-	-	80906.8	78823.4	19257.9	41798.8	53182.2
Yphn003868	639.2	639.19	640.2	C29H36O16	[M-H]-	plantalloside	Phenolic acids	-	-	649102	36224	30625	57859.6	486838
Lmyn003835	289.04	137.02	290.043	C14H10O7	[M-H]-	4-(3,4,5-Trihydroxybenzoxy)benzoic acid	Phenolic acids	-	-	12304	358501	3435.66	33480.3	167453
Zmtn001661	315.11	153.02	316.116	C14H20O8	[M-H]-	Vanilloloside	Phenolic acids	74950-96-2	-	1.77696e+06	8739.16	4161.91	10777	792667
Hmcn006267	181.05	107.01	182.058	C9H10O4	[M-H]-	2,6-Dimethoxybenzoic acid	Phenolic acids	1466-76-8	-	336136	15175.4	22210.3	20943.8	214411
Laln002027	431.12	137.02	432.127	C18H24O12	[M-H]-	3,4-dihydroxybenzaldehyde-xylose-glucoside*	Phenolic acids	-	-	49300.3	34818.4	29418	29017.1	29170
Lakn002075	431.12	137.02	432.127	C18H24O12	[M-H]-	4-Hydroxybenzoic acid glucosyl xyloside*	Phenolic acids	-	-	49300.3	34818.4	29418	29017.1	29170
Lmqp002761	313.14	151.08	312.136	C19H20O4	[M+H]+	Alnusonol	Phenolic acids	52330-12-8	-	167211	75019.6	111200	95122.2	112584
Wasn004683	465.1	303.05	466.111	C21H22O12	[M-H]-	Protocatechuic acid 1-O-(Glucosylvanilloyl)	Phenolic acids	-	-	183398	22377.7	3894.67	3093.51	1.35822e+06
MWS1875	143.05	115.05	144.058	C10H8O	[M-H]-	2-Naphthol*	Phenolic acids	135-19-3	C11713	31535.7	27929.3	20071.4	19127.9	25943.7
Lmsn000363	325.13	145.07	326.137	C16H22O7	[M-H]-	Raspberryketone glucoside	Phenolic acids	38963-94-9	-	99374.5	77530.3	80848.5	114535	113329
MWSmce675	271.08	108.02	272.09	C12H16O7	[M-H]-	Arbutin	Phenolic acids	497-76-7	C06186	73228.9	7492.79	10511.4	43908.7	63186.8
Jmwn002620	341.086	161.02	342.095	C15H18O9	[M-H]-	Vanillic Acid-4-O-Glucuronide	Phenolic acids	-	-	54741.9	26512.7	26396.6	53551.4	38823.9
pmb2497	197.05	153.06	198.053	C9H10O5	[M-H]-	4-Hydroxy-3-methoxymandelate	Phenolic acids	55-10-7	C05584	130550	126285	122162	120812	91344.5
pmb2833	529.16	193.1	530.164	C23H30O14	[M-H]-	3-O-Feruloylquinic acid-O-glucoside*	Phenolic acids	-	-	16992	6731.01	5162.81	16860.4	22596.6
Lmsn003111	325.09	145.03	326.1	C15H18O8	[M-H]-	1-O-p-Coumaroyl-β-D-glucose*	Phenolic acids	7139-64-2	C16827	27827.4	8122.81	3885.22	17927.3	198687
mws0014	193.05	134.04	194.058	C10H10O4	[M-H]-	Ferulic acid	Phenolic acids	537-98-4	C01494	1.69506e+06	1.7589e+06	1.76578e+06	5.0446e+06	2.11919e+06
Lakn003294	343.1	181.05	344.111	C15H20O9	[M-H]-	2-β-D-Glucopyranosyloxy-5-hydroxyphenylacetic acidmethylester	Phenolic acids	-	-	1.28997e+06	11293.7	7757.36	13592.6	941843
pmn001459	547.17	205.05	548.174	C23H32O15	[M-H]-	Sibiricose A6	Phenolic acids	241125-75-7	-	1.34302e+06	2.50316e+06	2.0974e+06	4.2076e+06	1.88757e+06
Hmln000873	331.07	169.01	332.074	C13H16O10	[M-H]-	2-O-Galloyl-D-glucose	Phenolic acids	-	-	1.42577e+06	11119.8	11208	12593.7	432185
Jmwn002117	331.1	153.02	332.111	C14H20O9	[M-H]-	2-(3,4-dihydroxyphenyl)ethanediol 1-O-β-D-glucopyranoside	Phenolic acids	-	-	46602.3	45188.3	27647.7	185717	99271.3
Labn002264	315.11	153.05	316.116	C14H20O8	[M-H]-	Grevilloside G	Phenolic acids	791846-69-0	-	2.05788e+06	54722.8	34891.9	78254.7	1.82508e+06
Sazp001763	357.12	195.07	358.126	C16H22O9	[M-H]-	4-Hydroxyphenyl 6-O-(2-Methyl-3-Hydroxypropionyl)-Beta-D-Galactopyranoside	Phenolic acids	-	-	77494	13701.3	18501.3	16809.5	33178.7
MWSslk216	517.16	175.04	518.164	C22H30O14	[M-H]-	Sibiricose A5	Phenolic acids	107912-97-0	-	5.90317e+06	7.63535e+06	9.68758e+06	5.67136e+06	7.01678e+06
Hmsn002272	327.11	165.05	328.116	C15H20O8	[M-H]-	Demethyl coniferin	Phenolic acids	-	-	75192.4	6347.76	6926.01	ND	255520
Labn002602	477.12	153.02	478.132	C19H26O14	[M-H]-	chinenionside B	Phenolic acids	-	-	493765	29583.5	18524.8	19379.8	652392
Lmyn000503	343.03	85.03	344.038	C13H12O11	[M-H]-	Mucic acid-1,4-lactone-2-O-gallate	Phenolic acids	-	-	211697	233856	255104	301801	240107
Zmhn000892	301.09	139.05	302.1	C13H18O8	[M-H]-	4-O-Glucosyl-3,4-dihydroxybenzyl alcohol	Phenolic acids	-	-	71847.9	6452.56	1837.38	18954.9	59278
MWS1839	165.06	92.03	166.063	C9H10O3	[M-H]-	Ethylparaben	Phenolic acids	120-47-8	-	12261.2	11687.9	13819.3	13039.1	13277.2
pme1292	167.03	123.05	168.042	C8H8O4	[M-H]-	Homogentisic acid	Phenolic acids	451-13-8	C00544	110961	124089	48772.2	113550	80447
pme2598	167.03	123.05	168.042	C8H8O4	[M-H]-	3,4-Dihydroxybenzeneacetic acid	Phenolic acids	102-32-9	C01161	294292	91525.3	77575.5	84867.6	326918
Lmqn001857	183.03	139.04	184.037	C8H8O5	[M-H]-	3,5-Dihydroxy-4-methoxybenzoic acid; 4-O-Methylgallic Acid	Phenolic acids	4319-02-2	-	22997.8	27710.5	10232.3	13022.9	17105.2
mws2212	179.03	135.05	180.042	C9H8O4	[M-H]-	Caffeic acid	Phenolic acids	331-39-5	C01197	436269	652351	342815	203200	331872
Zmhn002334	355.1	193.05	356.111	C16H20O9	[M-H]-	6-O-Feruloyl-β-D-glucose	Phenolic acids	137887-25-3	-	367557	12269.4	9675.09	13551.5	232972
Wabn003563	385.11	179.07	386.121	C17H22O10	[M-H]-	3'-O-Beta-D-Glucopyranosyl plumbagic acid	Phenolic acids	-	-	14212.7	13519	13000.1	10776.5	56472.6
mws0178	353.09	191.06	354.095	C16H18O9	[M-H]-	Chlorogenic acid (3-O-Caffeoylquinic acid)*	Phenolic acids	327-97-9	C00852	2.73513e+06	8873.91	3074.19	3779.52	2.01108e+06
pme1816	353.09	191.06	354.095	C16H18O9	[M-H]-	Neochlorogenic acid (5-O-Caffeoylquinic acid)*	Phenolic acids	906-33-2	C17147	2.73513e+06	8873.91	3074.19	3779.52	2.01108e+06
pmp001285	149.02	65.04	148.016	C8H4O3	[M+H]+	Phthalic anhydride	Phenolic acids	85-44-9	-	1.43263e+07	1.1489e+07	1.20232e+07	1.21125e+07	1.16512e+07
Sakn004066	639.19	477.14	640.2	C29H36O16	[M-H]-	Chiritoside A	Phenolic acids	-	-	233981	3541.02	4133.32	ND	221129
pmn001671	547.17	223.1	548.174	C23H32O15	[M-H]-	Furanofructosyl-α-D-(6-mustard acyl)glucoside	Phenolic acids	-	-	1.85813e+06	1.90054e+06	2.01919e+06	1.89637e+06	1.59348e+06
Zmln000899	343.11	181.05	344.111	C15H20O9	[M-H]-	Syringaldehyde-4-O-glucoside	Phenolic acids	-	-	48708.8	20302.2	28719.4	137159	171577
pma6460	337.09	163.04	338.1	C16H18O8	[M-H]-	4-O-p-Coumaroylquinic acid	Phenolic acids	32451-86-8	C10441	34336.4	4187.45	3894.67	7500.41	123369
Lmjn003562	693.2	175.04	694.211	C32H38O17	[M-H]-	3,6'-Diferuloylsucrose	Phenolic acids	107172-40-7	-	259112	163233	150017	79237.4	384883
MWSmce712	165.09	91.05	164.084	C10H12O2	[M+H]+	Ethyl phenylacetate	Phenolic acids	101-97-3	-	98138.2	93810.8	87608.6	83604.9	55942
Zmyn005245	693.21	517.16	694.211	C32H38O17	[M-H]-	2,3'-Di-feruloyl sucrose	Phenolic acids	-	-	78127.6	91696.7	114534	76063.5	180713
Lmmn001294	331.1	153.02	332.111	C14H20O9	[M-H]-	Koaburaside	Phenolic acids	41653-73-0	-	288383	24368.2	16142.1	148793	320484
pmb1587	207.14	165.09	206.131	C13H18O2	[M+H]+	4-Hydroxy-3,5-diisopropylbenzaldehyde	Phenolic acids	10537-86-7	-	87490.7	62951.9	89968	59211.8	77824.5
Lmtn002233	327.11	165.05	328.116	C15H20O8	[M-H]-	Androsin	Phenolic acids	531-28-2	-	68447.6	13662.4	29959	100159	86506.7
pmn001468	461.13	137.02	462.137	C19H26O13	[M-H]-	Sibiricose A3	Phenolic acids	139726-39-9	-	411479	452083	147008	153336	386253
pmn001612	753.22	529.2	754.232	C34H42O19	[M-H]-	(3-Mustard acyl)-fructosyl-α-D-(6-mustard acyl)glucoside	Phenolic acids	-	-	87472.1	124575	87346.4	ND	106104
Lmqp002627	183.07	77.04	182.058	C9H10O4	[M+H]+	Vanillic acid methyl ester	Phenolic acids	3943-74-6	-	135683	161408	158168	158718	128655
WaYn005746	339.12	309.08	340.131	C20H20O5	[M-H]-	(E)-3-[(2S,3S)-2-(4-hydroxy-3-methoxyphenyl)-7-methoxy-3-methyl-2,3-dihydro-1-benzofuran-5-yl]prop-2-enal	Phenolic acids	-	-	13498.9	19632.4	4524.01	7291.85	15080.8
Lmbn002648	163.04	119.05	164.047	C9H8O3	[M-H]-	α-Hydroxycinnamic Acid*	Phenolic acids	5801-57-0	C02763	255315	311713	354265	1.46821e+06	477937
Li512113	451.09	391.04	452.096	C20H20O12	[M-H]-	Maleoyl-caffeoylquinic acid	Phenolic acids	-	-	5613.3	10047.9	17834.1	13063.7	9902.65
MWSmce083	207.07	133.03	208.074	C11H12O4	[M-H]-	Ferulic acid methyl ester	Phenolic acids	2309-07-1	-	17013.4	12392.2	12108.3	8972.15	20296.6
Lmsn002247	299.08	137.02	300.084	C13H16O8	[M-H]-	1-O-Salicyloyl-β-D-glucose*	Phenolic acids	60517-74-0	-	81283	56754.8	52108.1	394778	146308
pme3083	164.04	120.05	165.043	C8H7NO3	[M-H]-	2-(Formylamino)benzoic acid	Phenolic acids	3342-77-6	C05653	85683	84128.8	139380	411279	121061
mws4085	223.06	193.02	224.069	C11H12O5	[M-H]-	Sinapic acid	Phenolic acids	530-59-6	C00482	145777	125554	149572	913193	483231
Zmyn004222	467.19	305.14	468.2	C23H32O10	[M-H]-	3,5-bis(2-hydroxy-3-methylbut-3-en-1-yl)-4-((3,4,5-trihydroxy-6-(hydroxymethyl)tetrahydro-2H-pyran-2-yl)oxy)benzoic acid	Phenolic acids	-	-	118129	53069.7	29141.1	104553	123900
Lmsn002548	341.09	161.02	342.095	C15H18O9	[M-H]-	1-O-Caffeoyl-β-D-glucose	Phenolic acids	14364-08-0	C10433	48443	28836.5	37888.7	71161.7	44506.6
Zbfn002396	343.1	163.04	344.111	C15H20O9	[M-H]-	Caffeoyl-O-mannitol	Phenolic acids	-	-	21092.9	5488.1	10849.1	34648.2	51118.9
pmn001681	165.09	149.06	166.099	C10H14O2	[M-H]-	1-(4-Methoxyphenyl)-1-propanol	Phenolic acids	5349-60-0	-	1.03275e+06	1.07012e+06	1.16481e+06	1.08913e+06	978252
Zmln000668	493.12	169.01	494.127	C19H26O15	[M-H]-	Monogalloyl-diglucose	Phenolic acids	-	-	81813.9	12158.2	12772.1	14441.5	26973.3
Hmtn001120	315.11	153.06	316.116	C14H20O8	[M-H]-	5-(2-Hydroxyethyl)-2-O-glucosylphenol	Phenolic acids	-	-	3.23997e+06	50574.6	28700.5	72566.8	2.49039e+06
Zbfn002169	487.15	145.03	488.153	C21H28O13	[M-H]-	3'-p-Coumaroyl-sucrose	Phenolic acids	-	-	61480.1	68227.5	68629.7	195581	70998.1
pmb3142	299.08	137.02	300.084	C13H16O8	[M-H]-	Salicylic acid-2-O-glucoside*	Phenolic acids	10366-91-3	-	159546	112518	135553	927176	274768
pmn001566	609.15	191.03	610.153	C27H30O16	[M-H]-	Shomaside A	Phenolic acids	-	-	55462.8	3662.51	ND	ND	43225.5
Hmbn002692	517.158	175.04	518.164	C22H30O14	[M-H]-	6'-O-Feruloyl-D-sucrose	Phenolic acids	118230-77-6	-	358294	709334	465172	772052	461167
Zabn104819	723.21	499.14	724.221	C33H40O18	[M-H]-	1-Sinapoyl-2-feruloylgentiobiose	Phenolic acids	-	-	121396	175225	181157	244073	254975
pme0428	237.08	103.02	238.084	C12H14O5	[M-H]-	3,4,5-Trimethoxycinnamic acid	Phenolic acids	90-50-6	-	25301.2	5543.03	3482.48	22778.2	20911.9
Labn003679	327.11	147.05	328.116	C15H20O8	[M-H]-	(E)-caffeyl alcohol 4-O-β-D-glucopyranoside	Phenolic acids	-	-	23855.2	ND	41620.3	33488.1	29740.8
Cmzn005251	433.11	271.06	434.121	C21H22O10	[M-H]-	6-O-Caffeoylarbutin	Phenolic acids	136172-60-6	-	119504	27607.1	2037.41	5760.72	123349
Lmfn003035	325.09	145.03	326.1	C15H18O8	[M-H]-	6-O-p-Coumaroyl-β-D-glucose*	Phenolic acids	114297-65-3	-	18948.7	2535.61	2126.53	7227.31	78673.3
MWS2066	143.05	115.06	144.058	C10H8O	[M-H]-	1-Naphthol*	Phenolic acids	90-15-3	C11714	26233.4	26704.5	24184	17671.9	21743.3
Wcdp009119	279.23	81.07	278.225	C18H30O2	[M+H]+	Elaidolinolenic acid	Phenolic acids	28290-79-1	-	1.03974e+06	684980	438520	1.09718e+06	1.04781e+06
Hmmn002544	355.1	193.05	356.111	C16H20O9	[M-H]-	Ferulic acid-4-O-glucoside	Phenolic acids	117405-51-3	-	1.47576e+06	9228.95	3703.38	5086.79	1.31259e+06
Zbfn004680	625.17	463.12	626.185	C28H34O16	[M-H]-	2-(3,4-Dihydroxyphenethoxy)-6-(3,4,5-trihydroxycaffeoyl)-O-arabinopyranosyl-D-glucose	Phenolic acids	-	-	93027.6	2599.09	5960.8	ND	66204.5
Lmtn002671	183.03	139.04	184.037	C8H8O5	[M-H]-	3-O-Methylgallic Acid	Phenolic acids	3934-84-7	C05616	58759.6	2536.86	3836.44	7885.24	13617.3
pmb2554	529.156	193.1	530.164	C23H30O14	[M-H]-	5-O-Feruloyl quinic acid glucoside*	Phenolic acids	-	-	13490.9	4832.67	4043.26	10155.5	13993.8
Zaln004082	335.076	179.034	336.085	C16H16O8	[M-H]-	3-O-caffeoylshikimic acid*	Phenolic acids	-	-	40574.9	14209.6	9780.35	9236.61	23597.5
MWSslk092	343.08	328.06	344.09	C18H16O7	[M-H]-	Usnic acid	Phenolic acids	125-46-2	C10101	4145.34	3123.76	2864.64	2287.58	3656.62
Zmgn004894	151.04	136.02	152.047	C8H8O3	[M-H]-	Methyl 4-hydroxybenzoate	Phenolic acids	99-76-3	-	52329.8	44520.4	89923.1	114444	46743.4
Lmzn001582	387.17	207.1	388.173	C18H28O9	[M-H]-	5'-Glucosyloxyjasmanic acid	Phenolic acids	-	-	17876.6	ND	ND	5299.97	55461.6
Wdtp001948	355.1	192.04	354.095	C16H18O9	[M+H]+	3,4,5-trihydroxy-5-[4-(prop-2-enoyloxymethyl)phenoxy]oxane-2-carboxylic acid	Phenolic acids	-	-	13374.6	2592.64	2363.83	6725.66	22105.8
Cmzn005970	433.11	271.06	434.121	C21H22O10	[M-H]-	Dunalianoside A	Phenolic acids	-	-	1.35144e+06	263635	5005	4928.85	834823
MWS1848	135.05	92.03	136.052	C8H8O2	[M-H]-	Phenyl acetate	Phenolic acids	122-79-2	C00548	39945.4	53957.9	69399.1	96775.4	49669.2
pmn001613	959.28	753.22	960.29	C45H52O23	[M-H]-	(3,4-Dimustard acyl)-fructosyl-α-D-(6-mustard acyl)glucoside	Phenolic acids	-	-	5649.72	4186.25	6343.71	1362.84	4778.66
Lmap001606	287.11	107.05	286.105	C13H18O7	[M+H]+	Helicidol	Phenolic acids	106982-96-1	-	12850.8	37900.2	34794.7	45431	25683.2
Zaln004057	335.076	179.034	336.085	C16H16O8	[M-H]-	4-caffeoylshikimic acid*	Phenolic acids	-	-	25302.5	ND	7250.49	ND	24994.4
Zmhn002301	325.093	163.039	326.1	C15H18O8	[M-H]-	p-Coumaric acid-4-O-glucoside	Phenolic acids	117405-48-8	C06739	50648.9	20137.6	31165.8	ND	37946
Zabn105274	929.27	705.2	930.279	C44H50O22	[M-H]-	1,2'-Disinapoyl-2-feruloylgentiobiose	Phenolic acids	-	-	5308.8	1162.96	883.26	ND	4053.95
MWSHC20125	335.08	135.05	336.084	C16H16O8	[M-H]-	5-O-Caffeoylshikimic acid	Phenolic acids	73263-62-4	-	16996.6	11134.5	9435.04	8675.34	21808.3
Wdtp003528	369.12	207.07	368.111	C17H20O9	[M+H]+	3,4,5-trihydroxy-6-[4-[[(2R)-5-oxooxolan-2-yl]methyl]phenoxy]oxane-2-carboxylic acid	Phenolic acids	-	-	288901	500830	446693	641692	339979
Zmyp004317	339.1	177.05	338.1	C16H18O8	[M+H]+	(3,4,5-trihydroxytetrahydro-2H-pyran-2-yl)methyl (E)-3-(4-hydroxy-3-methoxyphenyl)acrylate	Phenolic acids	-	-	232657	274125	228941	192106	319020
MWSHC2062	355.1	193.05	356.111	C16H20O9	[M-H]-	Ferulic β-glucoside	Phenolic acids	14364-12-6	-	5.0559e+06	16699.7	17125.5	24224.6	1.80961e+06
Lmbp002309	371.1	209.05	370.126	C17H22O9	[M+H]+	Sinapaldehyde-4-O-Glucoside	Phenolic acids	154461-65-1	-	14954.5	4926.95	6327.89	3079.79	13166
Labn004065	341.09	137.03	342.095	C15H18O9	[M-H]-	4-Hydroxybenzoyl acetyl glucoside	Phenolic acids	-	-	48651.8	27523.7	30816.7	29439.7	55824.5
MWSslk184	753.23	205.05	754.232	C34H42O19	[M-H]-	3,6'-Disinapoylsucrose	Phenolic acids	139891-98-8	-	383429	511821	683480	2.21225e+06	927470
Layp003558	347.13	185.08	346.126	C15H22O9	[M+H]+	3,4,5-Trimethoxyphenol-1-O-β-D-glucoside	Phenolic acids	-	-	52772.5	97571.4	34492.3	28005.6	65349.7
MA10107783	207.03	119.05	208.037	C10H8O5	[M-H]-	3-[(1-Carboxyvinyl)oxy]benzoic acid	Phenolic acids	16929-37-6	C20772	25080.3	11490.4	7861.62	12812.7	19182.9
Lmxp011770	279.16	149.02	278.152	C16H22O4	[M+H]+	Diisobutyl phthalate	Phenolic acids	84-69-5	C15205	1.24551e+07	8.0459e+06	1.00629e+07	8.89153e+06	9.17159e+06
mws0467	165.06	119.05	166.063	C9H10O3	[M-H]-	3-(4-Hydroxyphenyl)-propionic acid*	Phenolic acids	501-97-3	C01744	6664.4	12069.8	5301.18	43012.1	7701.28
Hmtn001288	181.05	135.04	182.058	C9H10O4	[M-H]-	Methyl 2,4-dihydroxyphenylacetate	Phenolic acids	67828-42-6	-	9506.75	6388.02	5642.05	9474.76	13364.9
MWS5206	181.05	135.04	182.058	C9H10O4	[M-H]-	4-Hydroxyphenyllactic Acid	Phenolic acids	306-23-0	C03672	9506.75	6388.02	5642.05	9474.76	13364.9
Hmln002149	623.2	461.17	624.205	C29H36O15	[M-H]-	Acteoside; Verbascoside	Phenolic acids	61276-17-3	C10501	64506	3285	ND	7567.48	49235.8
pmn001690	327.14	165.09	328.152	C16H24O7	[M-H]-	3-Hydroxy-4-isopropylbenzylalcohol-3-O-glucoside	Phenolic acids	-	-	55170.4	19853.2	4627.31	5560	113149
Hmhn003067	325.09	119.05	326.1	C15H18O8	[M-H]-	Phenylpropionic acid-O-β-D-glucopyranoside	Phenolic acids	-	-	46778.8	30572.2	25616.3	46260.2	37134.1
Zbln010189	255.1	225.06	256.11	C16H16O3	[M-H]-	orchinol	Quinones	41060-20-2	-	19479.7	30939.8	4027.9	2942.46	19139.1
Wcfn008271	239.03	223.02	240.042	C14H8O4	[M-H]-	Danthron; 1,8-Dihydroxyanthraquinone	Quinones	117-10-2	C10312	8.825e+06	9.87627e+06	1.07007e+07	9.65744e+06	8.9459e+06
Zbzn008048	293.18	221.15	294.183	C17H26O4	[M-H]-	Embelin	Quinones	550-24-3	-	4.60596e+06	4.04642e+06	3.86852e+06	4.10755e+06	2.84843e+06
Zbzp010481	335.26	335.26	334.251	C21H34O3	[M+H]+	1-(3,5-Dihydroxyphenyl)pentadecan-1-one	Quinones	-	-	67051.1	95792.6	65068	138155	81309.2
Zmdn011161	239.07	223.03	240.079	C15H12O3	[M-H]-	Chrysophanol-9-anthrone	Quinones	491-58-7	C10314	157243	139948	164744	144506	143807
Zbqn006094	299.02	243.03	300.027	C15H8O7	[M-H]-	Pseudopurpurin(1,2,4-trihydroxy-3-carboxyanthraquinone)	Quinones	476-41-5	C10394	2.27099e+06	8733.4	2736.87	868.681	285783
Zbn006783	301.04	245.05	302.045	C15H10O7	[M-H]-	5,6-Dihydroxylucidin	Quinones	-	-	614566	4346.43	ND	ND	130536
Zmtp102902	339.11	177.05	338.1	C16H18O8	[M+H]+	α-Hydrojuglone glucoside	Quinones	-	-	1.13597e+06	1.65244e+06	1.63839e+06	1.32688e+06	1.40573e+06
HX1200	301.03	273.04	300.027	C15H8O7	[M+H]+	Pseudopurpurin	Quinones	-	-	545123	5563	4366.38	2846.69	418747
Cmhp005227	339.11	177.05	338.1	C16H18O8	[M+H]+	4,8-Dihydroxy Naphthol-1-O-glucoside	Quinones	-	-	234155	290658	193890	137864	332326
Zbzp011453	279.16	149.03	278.152	C16H22O4	[M+H]+	de-O-methyllasiodiplodin	Quinones	-	-	1.0571e+06	1.31365e+06	1.42843e+06	907896	973777
Zmdn004052	431.1	269.05	432.106	C21H20O10	[M-H]-	Aloe emodin-1-O-glucoside	Quinones	-	-	46978.9	5353.64	3412.19	11737.3	45873.4
Lmqn003292	355.1	193.05	356.111	C16H20O9	[M-H]-	4,5,8-Trihydroxy-α-tetralone-5-O-glucoside	Quinones	-	-	5.0559e+06	16699.7	17125.5	24224.6	1.80961e+06
Zbln013951	377.13	116.93	377.139	C23H22O5	[M-H]-	1-(3'-methoxy-4'-hydroxybenzyl)-2,7-dihydroxy-4-methoxyphenanthrene	Quinones	-	-	34365	44648.8	21769.3	35081.6	37345
MWSslk235	181.07	59.01	182.079	C6H14O6	[M-H]-	Allitol	Saccharides	488-44-8	-	515141	199667	248079	216838	305616
Hmln000297	179.05	59.01	180.063	C6H12O6	[M-H]-	Inositol	Saccharides	87-89-8	C00137	724088	459996	494826	697658	663214
pme2253	177.041	59	178.048	C6H10O6	[M-H]-	L-Gulono-1,4-Lactone	Saccharides	1128-23-0	C01040	65858.7	66266.4	74261.2	70237.1	69371.1
pmf0139	179.06	59.01	180.063	C6H12O6	[M-H]-	D-Galactose	Saccharides	59-23-4	C00124	704134	495366	171742	689900	645599
mws4170	179.056	59.0139	180.063	C6H12O6	[M-H]-	D-Glucose	Saccharides	50-99-7	C00031	618719	558087	378673	745128	602085
mws1164	179.056	59.0139	180.063	C6H12O6	[M-H]-	D-Fructose	Saccharides	57-48-7	C05003	648058	708626	331953	661376	655784
Zmpn000199	209.03	85.03	210.038	C6H10O8	[M-H]-	D-Galactaric acid	Saccharides	526-99-8	C00879	439621	503900	374727	568906	546431
MWSmce220	177.04	59.01	178.048	C6H10O6	[M-H]-	D-Glucono-1,5-lactone	Saccharides	90-80-2	C00198	49599.1	52715.3	62585.3	48883.3	58714.9
Zmpn000095	261.04	78.96	262.045	C6H15O9P	[M-H]-	Sorbitol-6-phosphate	Saccharides	20479-58-7	C01096	148095	35345.7	52399.4	135204	131300
Zmyn000230	147.03	57.03	148.037	C5H8O5	[M-H]-	2-Dehydro-3-deoxy-L-arabinonate	Saccharides	-	C00684	56739.1	20768	11077.9	50979.4	52597.3
MWSmce203	341.12	73.03	342.116	C12H22O11	[M-H]-	D-Cellobiose	Saccharides	528-50-7	-	2.07939e+06	2.29931e+06	2.54148e+06	3.21125e+06	2.43366e+06
MW0111715	281.09	113.02	282.095	C10H18O9	[M-H]-	Xylobiose	Saccharides	6860-47-5	C01630	913598	1.22844e+06	1.15487e+06	918584	997639
Zmgn000447	184.98	78.96	185.993	C3H7O7P	[M-H]-	3-Phospho-D-glyceric acid	Saccharides	820-11-1	C00197	4.14525e+06	791546	1.02197e+06	3.27943e+06	3.86525e+06
mws1593	665.21	161.04	666.222	C24H42O21	[M-H]-	D-Maltotetraose	Saccharides	34612-38-9	C02052	153982	107973	114367	130967	95741.1
Lmxn000380	415.15	89.02	416.153	C15H28O13	[M-H]-	Digalactosylglycerol	Saccharides	-	-	180500	126817	139051	331717	199053
mws5038	341.109	89.0249	342.116	C12H22O11	[M-H]-	Isomaltulose	Saccharides	13718-94-0	C01742	1.55363e+06	1.72382e+06	1.781e+06	1.85897e+06	1.65387e+06
Wcsn000472	503.16	113.02	504.169	C18H32O16	[M-H]-	Laminaran	Saccharides	9008-22-4	-	1.17415e+07	1.11444e+07	1.18389e+07	9.37055e+06	1.00775e+07
pme2237	181.072	101	182.079	C6H14O6	[M-H]-	Dulcitol	Saccharides	608-66-2	C01697	472755	176945	225948	201557	246386
MW0055272	325.11	181.07	326.121	C12H22O10	[M-H]-	2-O-alpha-L-Rhamnopyranosyl-D-glucopyranose	Saccharides	-	C08244	206176	129742	136502	224673	204126
ML10171848	147.03	85.03	148.037	C5H8O5	[M-H]-	D-Arabinono-1,4-lactone	Saccharides	2782-09-4	C00652	44721.4	18677.2	10211.5	35832	34457.9
Hmcn000192	209.07	59.01	210.074	C7H14O7	[M-H]-	Sedoheptulose	Saccharides	3019-74-7	C02076	344400	402255	294261	394679	391484
mws0437	151.06	59.01	152.069	C5H12O5	[M-H]-	D-Arabitol	Saccharides	488-82-4	C01904	346907	51400.7	99311.6	140110	132272
mws2523	421.08	241.01	422.082	C12H23O14P	[M-H]-	Trehalose 6-phosphate	Saccharides	4484-88-2	C00689	1.94524e+06	907774	1.19477e+06	2.60802e+06	1.55877e+06
Zmyn000110	258.04	78.96	259.046	C6H14NO8P	[M-H]-	D-Glucosamine 1-phosphate	Saccharides	2152-75-2	C06156	387214	582480	592873	488270	1.05193e+06
mws0889	135.03	75.01	136.037	C4H8O5	[M-H]-	D-Threonic Acid	Saccharides	3909-12-4	C21649	128439	98956.2	103182	126835	106458
pme2529	163.06	101.02	164.069	C6H12O5	[M-H]-	1,5-Anhydro-D-glucitol	Saccharides	154-58-5	C07326	85353.6	62090.2	56255.2	78771.4	83998.2
mws0264	341.11	119.03	342.116	C12H22O11	[M-H]-	D-Trehalose	Saccharides	99-20-7	C01083	1.0552e+06	1.14743e+06	1.09394e+06	1.58091e+06	1.25848e+06
mws1333	341.11	113.02	342.116	C12H22O11	[M-H]-	Melibiose	Saccharides	585-99-9	C05402	574906	499860	625527	644283	557995
mws1090	259.02	96.97	260.03	C6H13O9P	[M-H]-	D-Glucose-1-phosphate*	Saccharides	59-56-3	C00103	945997	281518	159947	815963	1.61283e+06
mws0866	259.022	96.9702	260.03	C6H13O9P	[M-H]-	D-Glucose 6-phosphate*	Saccharides	56-73-5	C00092	809580	271161	141149	596382	1.36503e+06
mws2104	193.07	59.01	194.079	C7H14O6	[M-H]-	D-Pinitol	Saccharides	10284-63-6	C03844	870626	621868	491303	1.01234e+06	958763
pme3311	338.99	96.97	339.996	C6H14O12P2	[M-H]-	D-Fructose-1,6-biphosphate	Saccharides	488-69-7	C00354	56572.3	54962.6	70615.3	57608.6	37892.8
mws0214	181.07	71.01	182.079	C6H14O6	[M-H]-	D-Sorbitol	Saccharides	50-70-4	C00794	450478	159139	215111	190500	238153
Wcgn003981	329.09	167.03	330.095	C14H18O9	[M-H]-	Woodorien	Saccharides	155112-92-8	-	354178	89785.3	12818.7	8469.92	446028
MWS2442	259.02	96.97	260.03	C6H13O9P	[M-H]-	D-Fructose 6-Phosphate	Saccharides	643-13-0	C00085	788418	299140	186073	781317	1.23275e+06
Zmzn000079	199	78.96	200.009	C4H9O7P	[M-H]-	D-Erythrose-4-phosphate	Saccharides	585-18-2	C00279	199891	89668.2	57040.1	222025	294091
Zamn00402	179.056	59.0139	180.063	C6H12O6	[M-H]-	sorbose	Saccharides	-	-	424685	549552	654222	432447	517863
mws1155	181.07	101.02	182.079	C6H14O6	[M-H]-	D-Mannitol	Saccharides	69-65-8	C00392	102879	44083.4	58340.8	50552.4	60336.1
Zmzn000078	168.99	78.96	169.998	C3H7O6P	[M-H]-	Dihydroxyacetone phosphate	Saccharides	57-04-5	C00111	104309	82786.8	104140	162732	176538
pme3705	193.04	72.99	194.043	C6H10O7	[M-H]-	D-Glucoronic acid	Saccharides	6556-12-3	C00191	774699	758119	828827	1.32036e+06	1.1544e+06
mws1089	421.08	241.01	422.082	C12H23O14P	[M-H]-	Sucrose-6-phosphate	Saccharides	-	-	566237	406346	566208	979293	639149
Lmqn000351	325.11	59.01	326.121	C12H22O10	[M-H]-	Rutinose	Saccharides	90-74-4	C08247	159188	158506	170419	250719	217817
Zmyn000108	209.03	85.03	210.038	C6H10O8	[M-H]-	D-Saccharic acid	Saccharides	87-73-0	C00818	434246	475354	350460	549869	484789
pma0134	121.05	93.06	120.042	C4H8O4	[M+H]+	D-Threose	Saccharides	95-43-2	C06463	112239	150777	142896	91238.5	115333
Lmqn000213	665.21	341.11	666.222	C24H42O21	[M-H]-	Stachyose	Saccharides	470-55-3	C01613	203104	150295	203631	111520	130140
mws4163	665.21	485.15	666.222	C24H42O21	[M-H]-	Nystose	Saccharides	13133-07-8	-	360701	230665	343735	195342	248692
pmf0138	179.06	59.01	180.063	C6H12O6	[M-H]-	D-Mannose	Saccharides	3458-28-4	C00159	416903	237989	474499	377531	440952
Lmsn000381	341.109	89.0244	342.116	C12H22O11	[M-H]-	D-Maltose	Saccharides	69-79-4	C01971	1.65891e+06	1.57715e+06	1.84477e+06	2.1003e+06	1.74736e+06
mws1589	503.16	179.06	504.169	C18H32O16	[M-H]-	D-Panose	Saccharides	33401-87-5	C00713	3.03307e+07	3.2641e+07	3.31958e+07	2.15911e+07	2.31757e+07
Lmqn000432	333.06	333.06	334.067	C9H19O11P	[M-H]-	1-(sn-Glycero-3-phospho)-1D-myo-inositol	Saccharides	-	-	4.23019e+06	4.37908e+06	3.90639e+06	8.18288e+06	5.60427e+06
mws1080	341.11	179.06	342.116	C12H22O11	[M-H]-	Galactinol	Saccharides	3687-64-7	C01235	4.77436e+06	4.09174e+06	4.90043e+06	5.63296e+06	4.88945e+06
pme0519	341.11	119.03	342.116	C12H22O11	[M-H]-	D-Sucrose	Saccharides	57-50-1	C00089	1.30958e+06	1.32077e+06	1.37802e+06	1.57335e+06	1.37621e+06
Lssp210094	320.144	201.088	319.138	C12H21N3O7	[M+H]+	2''-hydroxynicotinamide	Saccharides	-	-	399471	353445	413680	9431.82	267811
MW0112809	487.178	145.063	488.174	C18H32O15	[M-H]-	3'-Fucosyllactose	Saccharides	41312-47-4	-	514610	216351	199116	1.28435e+06	1.05873e+06
pma6455	229.01	96.97	230.019	C5H11O8P	[M-H]-	Ribulose-5-phosphate	Saccharides	4151-19-3	C00199	143117	52923.9	43264.6	165190	119777
pmb3079	300.05	96.97	301.056	C8H16NO9P	[M-H]-	N-Acetyl-D-glucosamine-1-phosphate	Saccharides	6866-69-9	C04256	90306.6	89912.6	88506.7	105461	65923.3
mws0344	165.04	75.01	166.048	C5H10O6	[M-H]-	D-Xylonic acid	Saccharides	526-91-0	C00502	1.84189e+06	1.31242e+06	557415	2.35686e+06	2.45302e+06
mws1189	193.04	72.99	194.043	C6H10O7	[M-H]-	D-Galacturonic acid	Saccharides	685-73-4	C00333	1.1809e+06	783625	782925	1.27884e+06	1.25498e+06
MWSmce165	165.08	59.02	166.084	C6H14O5	[M-H]-	L-Fucitol	Saccharides	13074-06-1	-	224241	129400	58817.4	232041	251785
pme0500	503.16	323.1	504.169	C18H32O16	[M-H]-	D-Melezitose	Saccharides	597-12-6	C08243	4.92127e+06	4.70441e+06	5.1352e+06	3.92472e+06	3.6701e+06
MWS0442	527.16	365.1	504.169	C18H32O16	[M+Na]+	Maltotriose	Saccharides	1109-28-0	C01835	5.94879e+06	8.08201e+06	6.2391e+06	6.08542e+06	6.59024e+06
pmb3081	289	96.97	290.004	C6H11PO11	[M-H]-	Glucaric acid-1-Phosphate	Saccharides	-	-	52959.8	20078.2	20247.6	68113	32144.4
MWS1983	343.12	89.03	344.132	C12H24O11	[M-H]-	Maltitol	Saccharides	585-88-6	-	3.76724e+06	3.68737e+06	4.3023e+06	5.02195e+06	3.58484e+06
pme0534	195.05	75.01	196.058	C6H12O7	[M-H]-	Gluconic acid	Saccharides	526-95-4	C00257	2.95364e+06	656089	451561	1.09562e+06	1.93201e+06
Wcdn000434	341.11	59.01	342.116	C12H22O11	[M-H]-	5-{[3,4-dihydroxy-2,5-bis(hydroxymethyl)oxolan-2-yl]oxy}-2-(hydroxymethyl)oxane-2,3,4-triol	Saccharides	-	-	141701	138951	136884	178549	145950
MWS0559	161.05	71.01	162.053	C6H10O5	[M-H]-	1,6-anhydro-β-D-glucose	Saccharides	498-07-7	-	35474.2	34111	35268.7	43954.1	45552.6
MW0114715	613.18	372.09	614.185	C27H34O16	[M-H]-	Leiocarposide	Saccharides	71953-77-0	-	13337.5	12992.6	10472.6	4112.11	12064.4
MA10039641	341.11	89.02	342.116	C12H22O11	[M-H]-	D-Lactose	Saccharides	63-42-3	C01970	1.28618e+06	1.37205e+06	1.49628e+06	1.98936e+06	1.51945e+06
Lmbn000198	133.01	71.01	134.022	C4H6O5	[M-H]-	3-Dehydro-L-Threonic Acid	Saccharides	-	C03064	305227	39897.3	34212.9	755458	528576
Lmfp000418	342.14	162.07	341.132	C12H23NO10	[M+H]+	α-D-glucosyl-(1→1')-3'-amino-3'-deoxy-β-D-glucoside	Saccharides	-	-	23188.1	20586.7	17893.3	113669	70884.6
mws4174	222.1	138.05	221.09	C8H15NO6	[M+H]+	N-Acetyl-D-mannosamine*	Saccharides	7772-94-3	C00645	72680.2	116227	99073.7	54719.6	108027
pme2755	222.1	138.05	221.09	C8H15NO6	[M+H]+	N-Acetyl-D-glucosamine*	Saccharides	7512-17-6	C00140	210801	335042	272607	238618	378523
mws2608	222.1	84.05	221.09	C8H15NO6	[M+H]+	N-Acetyl-D-galactosamine	Saccharides	1811-31-0	C01132	106021	171959	105724	156374	163445
pmb0786	180.09	163.06	179.079	C6H13NO5	[M+H]+	D-Glucosamine	Saccharides	3416-24-8	C00329	14323.2	19073.5	26159.6	10905.5	17214.1
MW0114515	527.16	365.11	504.169	C18H32O16	[M+Na]+	Gentianose	Saccharides	25954-44-3	C08239	1.13922e+06	1.00703e+06	1.029e+06	701547	918644
mws4175	175.02	85.03	176.032	C6H8O6	[M-H]-	D-Glucurono-6,3-lactone	Saccharides	32449-92-6	C02670	27315.8	30663.4	24805.7	49706.8	40656.4
Lmmn000214	487.17	341.11	488.174	C18H32O15	[M-H]-	Solatriose	Saccharides	528-40-5	-	33236.3	29494.2	21568.6	103010	63769.5
MWSmce486	503.16	383.12	504.169	C18H32O16	[M-H]-	Manninotriose	Saccharides	13382-86-0	C05404	17920	15185.4	14719.4	10642.9	13500.4
MW0116932	227.14	84.08	134.058	C5H10O4	[M+H]+	1-deoxy-D-xylulose	Saccharides	60299-43-6	C06257	146420	78120	89675.9	67952	124012
pme3163	289.03	96.97	290.04	C7H15O10P	[M-H]-	D-Sedoheptuiose 7-phosphate	Saccharides	2646-35-7	-	45719.6	26424.6	23926.8	40567	35634.6
pme0436	577.14	407.08	578.142	C30H26O12	[M-H]-	Procyanidin B3*	Tannins	23567-23-9	-	7895.48	1.25309e+06	4615.32	15687.4	739701
Wayn005368	491.08	329.03	492.09	C22H20O13	[M-H]-	3,3'-Di-O-Methylellagic acid 4'-glucoside	Tannins	51803-68-0	-	140724	18425	17076.4	3583.14	55263.9
pme0434	577.14	407.08	578.142	C30H26O12	[M-H]-	Procyanidin B2*	Tannins	29106-49-8	C17639	9536.1	2.18475e+06	2575.47	23995	1.05028e+06
mws0836	577.14	425.09	578.142	C30H26O12	[M-H]-	Procyanidin B1	Tannins	20315-25-7	-	8054.6	807042	1856.99	8785.14	488690
Hmdn001667	463.05	300.99	464.059	C20H16O13	[M-H]-	Ellagic acid-4-O-glucoside	Tannins	-	-	382163	5533.41	2243.95	1807.27	399244
Lmmn005168	335.22	335.22	336.23	C20H32O4	[M-H]-	Siegesbeckic acid	Terpenoids	-	-	254755	142700	78247.6	99291.7	115723
Lmbn014696	301.22	301.22	302.225	C20H30O2	[M-H]-	Pimaric acid	Terpenoids	127-27-5	C09159	861653	287328	136540	ND	366172
Wbmn002291	221.15	220.15	222.162	C14H22O2	[M-H]-	Kobusone	Terpenoids	-	-	106709	91296.7	92923.6	100443	65806.5
pmf0314	289.25	157.16	290.261	C20H34O	[M-H]-	cis-Abienol	Terpenoids	17990-16-8	-	66641.1	92130.3	101622	104036	87651.2
Yaln008277	393.22	311.22	394.236	C22H34O6	[M-H]-	Trijugin A	Terpenoids	-	-	158171	239315	184256	474736	363610
Lakn004098	281.14	171.12	282.147	C15H22O5	[M-H]-	Dihydrophaseic acid	Terpenoids	41756-77-8	C15971	266345	556061	500665	1.54477e+06	336555
Lmmn003822	361.16	165.05	362.173	C20H26O6	[M-H]-	(4β,10E)-6α,15-Dihydroxy-8β-(angeloyloxy)-14-oxogermacra-1(10),11(13)-diene-12-oic acid-12,6-lactone	Terpenoids	-	-	40525.1	9182.61	2164.02	3636.97	30427.5
Lmhn010314	233.15	217.12	234.162	C15H22O2	[M-H]-	Aspergillusene A	Terpenoids	-	-	86581.2	91894.4	91849.5	91412.8	71503.2
Wbmn009020	313.18	283.02	314.188	C20H26O3	[M-H]-	7-Oxodehydroabietic acid	Terpenoids	18684-55-4	-	179375	3950.8	ND	3178.73	40149.4
Ylyn008976	317.21	317.21	318.219	C20H30O3	[M-H]-	tripterifordin	Terpenoids	139122-81-9	-	155631	172843	150585	91923.4	171378
MW0054123	315.25	255.23	302.225	C20H30O2	[M+CH3COO]-	Isopimaric acid	Terpenoids	5835-26-7	C09118	56421.8	26995.6	19164.3	11932	38245.1
Wadp009201	317.21	147.08	316.204	C20H28O3	[M+H]+	7-Oxoabietic acid	Terpenoids	-	-	434758	47821.8	71663	50963.5	260144
Zaxn005652	315.2	315.2	316.204	C20H28O3	[M-H]-	Pisiferic acid	Terpenoids	67494-15-9	C09163	494582	207173	180083	140913	282914
Wbmn010531	377.23	317.21	378.241	C22H34O5	[M-H]-	Previtexilactone	Terpenoids	61263-52-3	-	1.21649e+06	1.05139e+06	671351	2.33262e+06	1.7429e+06
Zaxn007230	285.22	285.22	286.23	C20H30O	[M-H]-	Isopimaradieneone	Terpenoids	-	-	607972	714792	711170	684945	564461
MWS1962	153.13	83.05	152.12	C10H16O	[M+H]+	cis-Citral	Terpenoids	5392-40-5	C09847	114694	98203.6	98000	120972	102075
Smln010875	315.2	271.2	316.204	C20H28O3	[M-H]-	inumakoic acid	Terpenoids	-	-	44785.2	20182.1	10747.1	10922.2	28185.4
MWSslk208	301.22	301.22	302.225	C20H30O2	[M-H]-	Kaurenoic Acid	Terpenoids	6730-83-2	C11874	305675	317944	356446	305394	351923
Qmxp101615	349.27	179.14	348.266	C22H36O3	[M+H]+	Ent-3β-Acetoxyisopimar-15-8β-ol	Terpenoids	-	-	144721	30581.9	22181.3	140996	114148
Wadp008172	335.22	147.08	334.214	C20H30O4	[M+H]+	7-Oxo-pimara-8,15-dien-2,6,19-triol	Terpenoids	-	-	157404	22412.2	25790.5	39502.1	102227
mws1429	223.13	161.1	224.141	C13H20O3	[M-H]-	Vomifoliol (Blumenol A)	Terpenoids	189351-15-3	C04166	51733.3	47052.8	39664.8	74447.6	30277.3
Zmdn004764	493.17	331.12	494.179	C24H30O11	[M-H]-	Syringopicroside	Terpenoids	29118-80-7	-	899464	11061.6	4235.58	ND	471441
Wadp010342	315.19	147.08	314.188	C20H26O3	[M+H]+	7-Oxodehydropimaric acid	Terpenoids	-	-	99581.4	12251.3	23854.5	15551.4	36362.4
Wmsn000941	331.15	301.02	332.162	C19H24O5	[M-H]-	teupolin VIII	Terpenoids	-	-	122601	36353.8	32021.3	26811.4	35359.5
Yshs000041	459.23	295.22	460.246	C26H36O7	[M-H]-	Vibsanin J	Terpenoids	-	-	120081	131708	102364	288460	191626
Lmjn013497	333.2	251.2	334.214	C20H30O4	[M-H]-	Agathic acid	Terpenoids	640-28-8	-	169179	311028	313372	352354	313887
Wbsp000376	539.36	539.36	538.351	C30H50O8	[M+H]+	3α,12β,15α,21β,24-pentahydroxyserratane	Terpenoids	-	-	104699	82129.9	83616	198381	133179
Wbkn003604	669.24	669.24	670.247	C31H42O16	[M-H]-	Bruceoside E	Terpenoids	167782-23-2	-	153631	149972	76928	92366.8	139631
Wbmn010746	377.23	295.23	378.241	C22H34O5	[M-H]-	Negundoin A	Terpenoids	-	-	4.23806e+06	3.69754e+06	2.26447e+06	7.76921e+06	5.9334e+06
Laxp004658	279.12	139.08	280.131	C15H20O5	[M-H]-	Phaseic Acid	Terpenoids	24394-14-7	C09707	9382.19	6808.95	6957.25	38083.9	13575.7
Wbmn011269	377.23	295.23	378.241	C22H34O5	[M-H]-	Vitexilactone	Terpenoids	61263-49-8	-	4.28087e+06	3.76366e+06	2.52962e+06	8.33652e+06	6.21793e+06
Wadp007964	301.22	147.08	300.209	C20H28O2	[M+H]+	7-Oxo-pimara-8,11,15-trien-2-ol	Terpenoids	-	-	150530	11028.7	18907.8	15833.7	161953
Hmqn004129	477.24	335.22	478.257	C26H38O8	[M-H]-	Pharboside G	Terpenoids	-	-	17077.7	40412.7	31840.1	23033.2	26875.7
Saln000494	563.18	503.16	564.184	C27H32O13	[M-H]-	6-O-E-P-Methoxycinnamoyl Scandoside Methyl Ester	Terpenoids	-	-	1.46172e+07	1.68019e+07	1.39438e+07	1.13162e+07	13623049
Wcop008480	181.12	135.12	180.115	C11H16O2	[M+H]+	2,5-dimethyl-2,3,3a,7a-tetrahydro-1H-indene-1,3-diol	Terpenoids	-	-	60131.9	60367	48626.3	85394.3	60675.2
Wbsp008296	487.34	487.34	486.334	C30H46O5	[M+H]+	3α,21α-dihydroxyserrat-14-en-24-oic acid	Terpenoids	-	-	2.42972e+06	5.0078e+06	1.9937e+06	2.73942e+06	5.28716e+06
Wadp008130	333.21	147.08	332.199	C20H28O4	[M+H]+	7-Oxo-3-hydroxypimaric acid	Terpenoids	-	-	137843	15295.9	20823.3	50063.5	103349
Wadp008171	317.21	147.08	316.204	C20H28O3	[M+H]+	2-Hydroxy-6,18-epoxypimara-8,15-dien-18-one	Terpenoids	-	-	78215.9	28237.6	15560.4	14053.5	43979.1
Zjyp110109	181.12	121.1	180.115	C11H16O2	[M+H]+	oxyphyllone F	Terpenoids	-	-	46880.2	43829.2	38289.3	55924.4	44159.9
Saln004300	565.19	403.14	566.2	C27H34O13	[M-H]-	methyl (2S,3R,4S)-3-ethenyl-4-[2-[(E)-3-(4-hydroxy-3-methoxyphenyl)prop-2-enoyl]oxyethyl]-2-[(2S,3R,4S,5S,6R)-3,4,5-trihydroxy-6-(hydroxymethyl)oxan-2-yl]oxy-3,4-dihydro-2H-pyran-5-carboxylate	Terpenoids	-	-	81810.8	86092.4	29675.9	52650.7	66509.1
Wbsp000331	529.39	529.39	528.381	C33H52O5	[M+H]+	21α-Hydroxyserrat-14-en-3β-yl propanedioic acid mono ester	Terpenoids	-	-	88924.3	77326.6	67632.6	81956.3	113831
Wbsp103327	291.09	139.04	290.079	C15H14O6	[M+H]+	(8R)-9-hydroxy-8-(hydroxymethyl)-6-methoxy-8-methylpyrano[2,3-f]chromen-2-one	Terpenoids	-	-	133002	828610	8689.7	38228.9	333977
Qmxn081804	391.21	331.19	392.22	C22H32O6	[M-H]-	Pharicinin B	Terpenoids	-	-	11060.5	17402.4	17643.8	16695.3	15634.4
Wadp011034	301.22	149.1	300.209	C20H28O2	[M+H]+	6,7-Dioxo-pimara-8,15-dien	Terpenoids	-	-	46886.5	3133.77	6819.25	3173.15	12465
Yajn003916	445.21	59.01	446.215	C21H34O10	[M-H]-	(1S,4aS,7aR)-7-(3-hydroxybutyl)-4-((((2R,3R,4S,5S,6R)-3,4,5-trihydroxy-6-(hydroxymethyl)tetrahydro-2H-pyran-2-yl)oxy)methyl)-1,4a,5,6,7,7a-hexahydrocyclopenta[c]pyran-1-yl acetate	Terpenoids	-	-	15587.3	18900.4	20996.4	30357.7	30682.8
Wadp007230	351.22	297.19	350.209	C20H30O5	[M+H]+	2,7-Dioxo-pimara-15-en-3,6,19-triol	Terpenoids	-	-	794469	624893	5312.35	3951.65	210028
Wbmn013660	335.22	253.22	336.23	C20H32O4	[M-H]-	3,9-Dihydroxy-13(14)-labden-16,15-olide	Terpenoids	-	-	389858	686392	551109	684509	687731
Wcfp005519	163.04	133.03	162.032	C9H6O3	[M+H]+	5-hydroxyindene-1,3-dione	Terpenoids	131977-61-2	-	1.4628e+06	1.57232e+06	1.42783e+06	1.19693e+06	1.45625e+06
Wadp008811	299.2	147.08	298.193	C20H26O2	[M+H]+	7-Oxo-pimara-5,8,11,15-Tetraen-19-ol*	Terpenoids	-	-	271143	30620	41680.4	28071.9	160856
Lhyn080508	221.12	206.09	222.126	C13H18O3	[M-H]-	Dehydrovomifoliol	Terpenoids	15764-81-5	-	27762.1	33041.8	26551	39773.1	24478.5
Zaxn005783	315.2	315.2	316.24	C21H32O2	[M-H]-	Methyl neoabietate	Terpenoids	3310-97-2	-	192682	209318	139152	444550	331325
Zbzp003763	177.05	134.04	176.047	C10H8O3	[M+H]+	11-methoxy viburtinal	Terpenoids	-	-	257994	407788	383949	281298	317317
Wadp008812	317.21	147.08	316.204	C20H28O3	[M+H]+	Momilactone C	Terpenoids	62394-07-4	-	427460	42806.5	80050.1	42844.5	235092
Zjjp092610	295.23	179.14	294.219	C18H30O3	[M+H]+	Dendronobilin I	Terpenoids	-	-	19033.2	3964.8	2989.19	10538.4	10787.6
Lmmn006246	337.23	157.12	338.246	C20H34O4	[M-H]-	7β-Hydroxydarutigenol	Terpenoids	1188281-99-3	-	26886.4	25389.4	26473.1	25537.1	21727.9
Wadp007966	319.23	147.08	318.219	C20H30O3	[M+H]+	2-Hydroxy-6,18-epoxypimara-15-en-18-one	Terpenoids	-	-	106748	11550.2	16618.5	9079.9	126002
Ydhn005639	409.22	59.01	410.231	C22H34O7	[M-H]-	Rhodojaponin V	Terpenoids	37720-86-8	-	36435.6	155486	29041.7	22686.2	52726.3
Wbmp010456	277.22	93.07	276.209	C18H28O2	[M+H]+	Macrophypene B	Terpenoids	-	-	138008	9546.86	18942.1	170452	109846
Wadp009200	299.2	147.08	298.193	C20H26O2	[M+H]+	7-Oxo-pimara-1,8a,11,15-Tetraen-19-ol*	Terpenoids	-	-	310645	24649.8	41077.7	26936.2	144227
Lcsn004011	345.13	257.15	346.142	C19H22O6	[M-H]-	Gibberellin A3	Terpenoids	-	-	22316.2	15645.1	10019.4	7833.3	22244.8
Wadp009564	317.21	147.08	316.204	C20H28O3	[M+H]+	7-Oxopimaric acid	Terpenoids	-	-	101046	8369.44	11238.9	8898.82	26140.8
Wadp009970	315.2	271.21	314.188	C20H26O3	[M+H]+	Momilactone A	Terpenoids	51415-07-7	C18015	125545	50748.4	36680.3	12208.5	60137
pme2165	155.01	111.02	156.017	C5H4N2O4	[M-H]-	Orotic acid (Vitamin B13)	Vitamin	65-86-1	C00295	170949	56464.4	46352.6	133772	168315
Wasn001007	337.08	277.06	338.085	C12H18O11	[M-H]-	Isoascorbic acid 2-O-glucoside	Vitamin	-	-	53649.8	97357.3	95359.5	90079.5	108843
mws0133	123.06	80.05	122.048	C6H6N2O	[M+H]+	Nicotinamide	Vitamin	98-92-0	C00153	30602.1	16314	16014.4	125780	46624.2
pmb0801	346.11	184.06	345.106	C14H19NO9	[M+H]+	4-Pyridoxic acid-O-glucoside	Vitamin	-	-	62871.6	45511.1	210206	101067	139620
pme0490	124.04	78.03	123.032	C6H5NO2	[M+H]+	Nicotinic acid (Vitamin B3)	Vitamin	59-67-6	C00253	420243	406183	309531	1.13219e+06	1.13977e+06
Lmbp000668	124.04	78.03	123.032	C6H5NO2	[M+H]+	Isonicotinic acid	Vitamin	55-22-1	C07446	396321	386296	312380	1.09407e+06	1.13096e+06
pmb0789	332.13	152.07	331.127	C14H21NO8	[M+H]+	Pyridoxine-5'-O-glucoside	Vitamin	-	C03996	426781	156521	147593	235828	295724
MWSmce690	175.02	59.01	176.032	C6H8O6	[M-H]-	Erythorbic Acid; Isoascorbic Acid	Vitamin	89-65-6	-	175375	198960	178038	159505	175082
pme2596	184.06	148.04	183.053	C8H9NO4	[M+H]+	4-Pyridoxic acid	Vitamin	82-82-6	C00847	1.37575e+06	1.30032e+06	518863	394708	727846
Wasn000528	337.08	277.06	338.085	C12H18O11	[M-H]-	2-O-α-D-Glucopyranosyl-L-ascorbic acid	Vitamin	129499-78-1	C18339	246235	419645	345572	335767	337929
pma1751	286.09	124.04	285.085	C12H15NO7	[M+H]+	N-(beta-D-Glucosyl)nicotinate	Vitamin	-	-	478696	1.21756e+06	741184	607041	648460
pme1383	170.08	134.06	169.074	C8H11NO3	[M+H]+	Pyridoxine	Vitamin	65-23-6	C00314	282817	212842	66879.6	477673	461882
pma3101	256.08	124.04	256.082	C11H14NO6+	[M]+	Nicotinate D-ribonucleoside	Vitamin	17720-18-2	C05841	1.16362e+06	1.16584e+06	1.13582e+06	1.11723e+06	1.63558e+06
mws0232	377.15	243.09	376.138	C17H20N4O6	[M+H]+	Riboflavin (Vitamin B2)	Vitamin	83-88-5	C00255	454899	208476	46090.1	292571	387267
mws1337	220.12	90.05	219.111	C9H17NO5	[M+H]+	D-Pantothenic Acid	Vitamin	79-83-4	C00864	2.49901e+06	3.0984e+06	1.68349e+06	2.2435e+06	3.13765e+06
pmb0952	265.11	122.07	265.112	C12H17N4OS+	[M]+	Thiamine (Vitamin B1)	Vitamin	70-16-6	C00378	2.29741e+06	1.79485e+06	3.54399e+06	3.99582e+06	2.8714e+06
Note: ND, not detected

## Sheet: Table S3
Table S3. List of the 99 overlapped differentially accumulated metabolites when compared pigmented rice against the white rice.
Index	Compounds	Class
MWSmce089	p-Coumaroyltyramine	Alkaloids
mws0005	Tryptamine	Alkaloids
Hmjp005556	(2E)-3-(4-Hydroxyphenyl)-N-[2-(4-hydroxyphenyl)ethyl]-2-propenamide	Alkaloids
pmb0770	N-Feruloylserotonin	Alkaloids
Lssp210092	N-trans-ferulic tyramine*	Alkaloids
Wccp005403	Acetyl-Caranine	Alkaloids
Zblp005777	N-trans-ferulicacidacylp-hydroxyphenylethylamine*	Alkaloids
Ysjn000603	(2S)-2-Amino-6-oxoheptanedioic acid	Alkaloids
MWSmce471	Fagomine	Alkaloids
mws1038	Pantetheine	Alkaloids
MW0158309	Trp-Phe	Amino acids and derivatives
MWS20987	N5-(1-Iminoethyl)-L-ornithine	Amino acids and derivatives
Lmhn003439	Phellodenol H	Coumarins
Lmbn001162	Esculetin-7-O-glucoside*	Coumarins
pmn001571	Agrimonolide	Coumarins
MWSslk146	4'-O-Glucosylvitexin	Flavonoids
Lamn005183	Astraflavonoid C	Flavonoids
Lmjp003655	6-C-MethylKaempferol-3-glucoside	Flavonoids
ZINC3979037	2-Hydroxyxanthone	Flavonoids
Wahp006589	Homeriodictyol	Flavonoids
mws0038	5,4'-Dihydroxy-3,7-dimethoxyflavone(Kumatakenin)	Flavonoids
pmb0746	Tricin-4'-O-(guaiacylglycerol)ether*	Flavonoids
Wbtn005483	1,3,6-trihydroxy-2,5,7-trimethoxyxanthen-9-one	Flavonoids
Lmjp002906	Rhamnetin-3-O-Glucoside*	Flavonoids
Zbnn006442	Eriodictyol (5,7,3',4'-Tetrahydroxyflavanone)	Flavonoids
Lmgp008448	5,4'-Dihydroxy-7,3'-dimethoxyflavanone	Flavonoids
MWSHY0049	Hesperetin	Flavonoids
Hmgp003086	Tricin-7-O-rutinoside*	Flavonoids
Lmjp003295	6-Methoxykaempferol-3-O-glucoside	Flavonoids
HJN051	Tamarixetin-3-O-rutinoside	Flavonoids
MWSHY0064	Isorhamnetin-3-O-neohesperidoside	Flavonoids
MWSHY0065	Catechin*	Flavonoids
mws0914	3,5,7-Trihydroxyflavanone (Pinobanksin)	Flavonoids
Lmbn005167	Ferreirin	Flavonoids
MW0134073	Isorhamnetin 3-galactoside	Flavonoids
Hmgp002189	Hispidulin-7-O-glucoside(Homoplantaginin)	Flavonoids
Lmcp003402	Tamarixetin-3-O-glucoside (Tamarixin)	Flavonoids
Zmxp002867	Chrysoeriol-5,7-di-O-glucoside	Flavonoids
Lmgp004959	Tricin-7-O-neohesperidoside*	Flavonoids
Zbpp001992	Isorhamnetin-3-O-Glucoside*	Flavonoids
MWSHY0017	Naringenin (5,7,4'-Trihydroxyflavanone)	Flavonoids
Wbtn006810	6,7-dihydroxy-1,3-dimethoxyxanthen-9-one	Flavonoids
Wbtn004512	1,8-dihydroxy-4,5-dimethoxy-3-{[(2s,3r,4s,5s,6r)-3,4,5-trihydroxy-6-(hydroxymethyl)oxan-2-yl]oxy}xanthen-9-one	Flavonoids
Zbnp004170	Eriodictyol-3'-O-glucoside	Flavonoids
Zbcp002823	Cyanidin-3-O-rutinoside (Keracyanin)	Flavonoids
pmp000235	Salcolin B*	Flavonoids
Lmqn006260	2',3',4',5,7-Pentahydroxyflavone	Flavonoids
mws0066	Isorhamnetin; 3'-Methoxy-3,4',5,7-Tetrahydroxyflavone	Flavonoids
mws1033	Homoeriodictyol	Flavonoids
Zblp004717	3'-methoxyquercetin-3-O-L-rhamnosyl(1→2)-glucopyranoside	Flavonoids
Lmsp004632	Scutellarein (5,6,7,4'-Tetrahydroxyflavone)	Flavonoids
Zajn002491	catechin-4-β-D-galactopyranoside	Flavonoids
Zbsp006822	Tricin-7-O-guaiacylglycerol*	Flavonoids
pmp000004	4',5,7-Trihydroxy-3',6-dimethoxyflavone (Jaceosidin)	Flavonoids
MW0010655	Secoisolariciresinol diglucoside	Lignans
Hmcn002743	Lirioresinol A	Lignans
pme0033	Hypoxanthine	Nucleotides and derivatives
pme0256	Xanthine	Nucleotides and derivatives
pme0257	Uracil	Nucleotides and derivatives
pmb2922	Uridine 5'-diphospho-D-glucose	Nucleotides and derivatives
MWS2984	8-Azaguanine	Nucleotides and derivatives
Hmhp001812	2'-O-Methyladenosine	Nucleotides and derivatives
Lmcp002302	N6-(2-Hydroxyethyl)adenosine	Nucleotides and derivatives
MWSmce116	5'-Deoxyadenosine	Nucleotides and derivatives
pme3961	2'-Deoxyadenosine	Nucleotides and derivatives
pme3967	2-(Dimethylamino)guanosine	Nucleotides and derivatives
mws1715	Cordycepin (3'-Deoxyadenosine)	Nucleotides and derivatives
pme0278	2,6-Diaminooimelic acid	Organic acids
pmb3101	2-Isopropylmalic Acid*	Organic acids
mws0277	Quinic Acid	Organic acids
Zmyn000453	Isocitric Acid	Organic acids
pme3011	γ-Aminobutyric acid	Organic acids
mws0281	Citric Acid	Organic acids
Lmyp003951	3-Hydroxy-1-(4-hydroxy-3,5-dimethoxyphenyl)propan-1-one	Others
mws1350	Syringaldehyde; 4-Hydroxy-3,5-Dimethoxybenzaldehyde	Others
Lcsn000634	Jaboticabin	Others
Wcdn001824	2-Hydroxy-5-[3,4,5-Trihydroxy-6-(Hydroxymethyl)Oxan-2-Yl]Oxybenzoic Acid	Others
Wcgp005256	(3R)-3-hydroxy-6-(2-hydroxyethyl)-7-(hydroxymethyl)-5-methyl-2-methylidene-3H-inden-1-one	Others
Zmzp006646	Capillarisin	Others
Zaln004057	4-caffeoylshikimic acid*	Phenolic acids
Lakn002165	Protocatechuic acid glucosyl xyloside	Phenolic acids
Lmtn002233	Androsin	Phenolic acids
pmb3068	1-O-p-Coumaroylquinic acid	Phenolic acids
pme1292	Homogentisic acid	Phenolic acids
Hmln002149	Acteoside; Verbascoside	Phenolic acids
pmn001367	Protocatechuic acid-4-O-glucoside	Phenolic acids
Zmhn000892	4-O-Glucosyl-3,4-dihydroxybenzyl alcohol	Phenolic acids
mws0344	D-Xylonic acid	Saccharides
MWSmce165	L-Fucitol	Saccharides
pmf0139	D-Galactose	Saccharides
mws0836	Procyanidin B1	Tannins
pme0434	Procyanidin B2*	Tannins
Lmbn014696	Pimaric acid	Terpenoids
Zmdn004764	Syringopicroside	Terpenoids
Wbsp103327	(8R)-9-hydroxy-8-(hydroxymethyl)-6-methoxy-8-methylpyrano[2,3-f]chromen-2-one	Terpenoids
Wbmn009020	7-Oxodehydroabietic acid	Terpenoids
pme1383	Pyridoxine	Vitamin
mws0232	Riboflavin (Vitamin B2)	Vitamin
pmb0801	4-Pyridoxic acid-O-glucoside	Vitamin
